# Supplementary material for: Anti-hyperglycemic activity of myricetin, through inhibition of DPP-4 and enhanced GLP-1 levels, is attenuated by co-ingestion with lectin-rich protein
Source: PLoS One. 2020 Apr 13;15(4):e0231543. doi: 10.1371/journal.pone.0231543 (PMC7153899; doi:10.1371/journal.pone.0231543)
Supplement: S1 Raw data — (XLSX) [file pone.0231543.s003.xlsx]

## Sheet: Table 1
			Weight gain/ 10 weeks (g)	Food intake/ 10 weeks (g)	Food efficiency ratio (FER)	Liver weight (g)	Adipose tissue weight (g)
		control	172.2 ± 14.1	852.2 ± 50.6	0.20 ± 0.01	5.67 ±0.45	2.80 ±0.36
		DC	124.7 ± 20.8*	646.7 ± 61.8*	0.19 ± 0.02 NS	5.83 ±0.25NS	1.70 ±0.62*
		Myr	139.3 ± 15.7*	639.6 ± 85.2*	0.22 ± 0.03 NS	5.33 ±0.50 NS	1.33 ±0.32*
		HP	112.8 ± 15.0*	638.6 ± 59.7*	0.18 ± 0.02 NS	5.87 ±0.31 NS	2.20 ±0.10 NS
		Myr+HP	134.1 ± 18.0*	665.4 ± 28.4*	0.20 ± 0.01 NS	5.57 ±0.64 NS	2.00 ±0.10 NS
		MTF	141.3 ± 8.3NS	635 ± 65.2*	0.22 ± 0.02 NS	5.60 ±0.20 NS	1.07 ±0.35*
	Weight gain/ 10 weeks (g)
			4 week old rats	5th Week		6th Week	7th Week	8th Week	9th Week		10th Week		11th Week	12th Week	13th Week	14th Week	Weight Gain 14th week -5th week
	Control	Sample 1	38.3	53.7	NFD	72	103	124	162	No STZ	192	No Treatment	211	221	220	227	173.3
		Sample 2	42.9	54		72	104	126	163		200		214	229	232	223	169
		Sample 3	43.1	62.8		65	93.5	115	154		212		236	246	242	242	179.2		Avg	172.233
		Sample 4	44.9	63.1		76	105	128	166		196		218	219	218	216	152.9		Std Dev	14.1105
		Sample 5	45.3	63.6		75	108	129	170		200		225	246	232	228	164.4
		Sample 6	47.3	55.4		77	110	128	167		220		245	245	244	250	194.6
	DC	Sample 1	38.7	63.9	HFD	85	125	155	197	STZ	172	No Treatment	166	149	138	154	90.1
		Sample 2	42.8	56.2		78	118	147	188		186		196	196	188	190	133.8
		Sample 3	43.2	63.6		71	105	134	174		162		218	215	208	212	148.4		Avg	124.65
		Sample 4	44.8	62.1		82	119	143	179		178		205	208	202	198	135.9		Std Dev	20.8028
		Sample 5	45.5	70.8		69	103	132	173		184		178	180	177	182	111.2
		Sample 6	47.3	65.5		78	112	136	175		136		194	201	191	194	128.5
	Myr	Sample 1	65.4	61.8	HFD	86.1	118	157	196	STZ	179	Treatment	182	184	179	177	115.2
		Sample 2	62.5	61.8		81.1	116	150	206		181		203	194	197	200	138.2
		Sample 3	41.4	60.6		78.9	111	145	190		174		194	183	192	190	129.4		Avg	139.283
		Sample 4	40.4	60.8		76.3	108	153	206		171		186	204	209	215	154.2		Std Dev	15.6872
		Sample 5	33.5	60.7		79.3	108	143	184		178		196	188	202	218	157.3
		Sample 6	43.2	61.6		81	113	145	190		173		187	195	196	203	141.4
	HP	Sample 1	42.8	61.7	HFD	76.4	118	165	177	STZ	174	Treatment	174	165	162	171	109.3
		Sample 2	44.5	65.8		74.8	119	160	188		176		130	149	163	158	92.2
		Sample 3	36.5	62.6		75.5	109	169	205		173		165	167	160	163	100.4		Avg	112.883
		Sample 4	40.9	63.7		78.4	112	153	194		183		191	207	194	191	127.3		Std Dev	14.906
		Sample 5	43.1	63.3		76.5	106	140	206		168		177	173	191	182	118.7
		Sample 6	38	59.6		77.6	111	153	171		176		189	201	177	189	129.4
	Myr+HP	Sample 1	42.5	61.6	HFD	81.4	114	150	181	STZ	170	Treatment	198	204	217	204	142.4
		Sample 2	43.5	61.9		78.1	118	154	215		169		193	184	169	180	118.1
		Sample 3	39.2	61.2		76.9	109	157	191		187		184	212	198	192	130.8		Avg	134.067
		Sample 4	38.1	54.9		77.9	106	140	200		180		208	209	210	219	164.1		Std Dev	18.0228
		Sample 5	42	58.6		78	108	151	211		176		174	168	170	173	114.4
		Sample 6	36.8	58.4		83.5	112	145	201		178		198	190	199	193	134.6
	MTF	Sample 1	43.4	59.9	HFD	76.4	111	140	198	STZ	188	Treatment	201	211	213	199	139.1
		Sample 2	41.9	62.3		79.9	112	145	186		175		200	209	218	207	144.7
		Sample 3	43.6	56.7		79.7	110	154	178		179		192	197	207	194	137.3		Avg	141.267
		Sample 4	41.7	61.5		81.7	116	139	209		185		210	196	204	203	141.5		Std Dev	8.2805
		Sample 5	44.3	61.9		79.7	113	145	175		178		179	183	186	192	130.1
		Sample 6	41.4	63.1		81.7	116	153	193		186		216	223	223	218	154.9
					Food intake/ 10 weeks (g)
			5th week																						6th week																							7th Week
			DAY 01 -1	DAY 01		DAY 02			DAY 03			DAY 04		DAY 05			DAY 06				DAY 07			Weekly Consumtion per Rate	DAY 01			DAY 02			DAY 03			DAY 04			DAY 05			DAY 06				DAY 07			Weekly Consumtion per Rate	DAY 01
			Add food	Left Food	Amt cons	Left Food	Amt cons	Add food	Total wt	Left Food	Amt cons	Left Food	Amt cons	Left Food	Amt cons	Add food	Total wt	Left Food	Amt cons	Add food	Total wt	Left Food	Amt cons		Left Food	Amt cons	Add food	Total wt	Left Food	Amt cons	Left Food	Amt cons	Add food	Total wt	Left Food	Amt cons	Left Food	Amt cons	Add food	Total wt	Left Food	Amt cons	Add food	Total wt	Left Food	Amt cons		Left Food	Amt cons
	Control	Cage 1	52	38.5	13.5	25.5	13	60	85.5	67.5	18	51.6	15.9	29.9	21.7	0	29.9	12.4	17.5	51.3	63.7	36.1	27.6	42.4	11.9	24.2	52	63.9	32.4	31.5	9.5	22.9	100	109.5	79.9	29.6	50	29.9		50	21.5	28.5	60	81.5	60.9	20.6	62.4	11.9	37
		Cage 2	53	39.1	13.9	21.7	17.4	64	85.7	69	16.7	48.9	20.1	28.1	20.8	0	28.1	11.2	16.9	51.4	62.6	34	28.6	44.8	11	23	52	63	29.5	33.5	4.6	24.9	116	120.6	87.8	32.8	59.8	28		59.8	33.2	26.6	61	94.2	71.6	22.6	63.8	39.4	32.2
	DC	Cage 1	58	38.4	19.6	19.4	19	68	87.4	67.4	20	47.6	19.8	24.3	23.3	10	34.3	0	34.3	60	60	29.2	30.8	55.6	12.5	20.4	50	62.5	36.3	26.2	14.3	22	60	74.3	55.5	18.8	32.8	22.7		32.8	8.9	23.9	50	58.9	40.8	18.1	50.7	29.5	31.4
		Cage 2	50	31.8	18.2	15	16.8	50	65	50.5	14.5	34.6	15.9	17.7	16.9	60	77.7	49.2	28.5	20	69.2	30.8	38.4	49.7	19.6	19.1	50	69.6	47.3	22.3	26.8	20.5	60	86.8	67.7	19.1	47.8	19.9		47.8	25.8	22	50	75.8	60.1	15.7	46.2	35.3	17.8
	Myr	Cage 1	50	31.6	18.4	12.4	19.2	50	62.4	46.7	15.7	31	15.7	12.1	18.9	50	62.1	40.8	21.3		40.8	21.5	19.3	42.8	1.1	20.4	50	51.1	25.9	25.2	2.1	23.8	60	62.1	40.6	21.5	15.9	24.7	38	53.9	27.3	26.6	50	77.3	56.3	21	54.4	31.2	25.1
		Cage 2	50	36.6	13.4	20.9	15.7	50	70.9	54.7	16.2	38.5	16.2	22.3	16.2	60	82.3	54.3	28		54.3	34.3	20	41.9	14.6	19.7	50	64.6	39.5	25.1	18.9	20.6	60	78.9	59.8	19.1	37.8	22		37.8	14.8	23	50	64.8	43.9	20.9	50.1	20.4	23.5
	HP	Cage 1	50	35.6	14.4	19.7	15.9	60	79.7	54.5	25.2	40.3	14.2	20.7	19.6	60	80.7	52.7	28		52.7	34.2	18.5	45.3	15.8	18.4	50	65.8	43.5	22.3	25.3	18.2	60	85.3	67.9	17.4	46.5	21.4		46.5	26.9	19.6	50	76.9	61.9	15	44.1	42.5	19.4
		Cage 2	50	33.6	16.4	15.5	18.1	60	75.5	48.5	27	34	14.5	17.6	16.4	70	87.6	45.2	42.4		45.2	26.4	18.8	51.2	6.5	19.9	50	56.5	32.7	23.8	9.6	23.1	60	69.6	50	19.6	28.7	21.3		28.7	59	-30.3	50	109	37.8	71.2	49.5	13.1	24.7
	Myr+HP	Cage 1	50	39.9	10.1	25.3	14.6	50	75.3	62	13.3	49.1	12.9	31.7	17.4	50	81.7	61.3	20.4		61.3	41.7	19.6	36.1	21.5	20.2	50	71.5	46.9	24.6	26.5	20.4	60	86.5	66.4	20.1	43.9	22.5		43.9	22.1	21.8	50	72.1	56.4	15.7	48.4	33.6	22.8
		Cage 2	50	36.6	13.4	19.6	17	50	69.6	52	17.6	36.1	15.9	18.4	17.7	50	68.4	47.8	20.6		47.8	29.1	18.7	40.3	9.1	20	50	59.1	36	23.1	13	23	60	73	53.3	19.7	32.8	20.5		32.8	10.4	22.4	50	60.4	41.5	18.9	49.2	13.2	28.3
	MTF	Cage 1	50	36.3	13.7	18.2	18.1	50	68.2	52.3	15.9	36.7	15.6	19.1	17.6	50	69.1	48	21.1		48	27.3	20.7	40.9	8.2	19.1	50	58.2	35.4	22.8	14.4	21	60	74.4	53.9	20.5	31	22.9		31	6.1	24.9	50	56.1	40.2	15.9	49	15	25.2
		Cage 2	50	35.1	14.9	19.1	16	50	69.1	53.5	15.6	38.4	15.1	21.7	16.7	50	71.7	53.6	18.1		53.6	35.7	17.9	38.1	17.7	18	50	67.7	45.7	22	27.8	17.9	60	87.8	68	19.8	47.1	20.9		47.1	24.5	22.6	50	74.5	64.8	9.7	43.6	41.8	23
	Food intake Weekly summary Each cage is having 3 animals. Data showed is per animal
			No. Rate/Cage	5th Week		6th Week	7th Week	8th Week	9th Week		10th Week		11th Week	12th Week	13th Week	14th Week	Total Food intake
	Control	Cage 1	3	42.4	HFD	62.4	73.5	75.2	77.2		93.9		94.4	100.8	94.4	102.2	816.4		Avg	852.15
		Cage 2	3	44.8		63.8	67.9	77.3	86.4		95.3		95.2	110.1	121.8	125.3	887.9		Std Dev	50.5581
	DC	Cage 1	3	55.6	HFD	50.7	48.3	64.3	65.5		69.2		55.5	67.3	65	60.6	602		Avg	645.7
		Cage 2	3	49.7		46.2	57.6	72.1	58.1		78.4		76.4	89	83.7	78.2	689.4		Std Dev	61.8011
	Myr	Cage 1	3	42.8	HFD	54.4	67.4	72.5	65.8		80.9		73.7	91	85.2	66.1	699.8		Avg	639.5
		Cage 2	3	41.9		50.1	55.1	59.2	47.6		59.8		65.9	92.4	53.7	53.5	579.2		Std Dev	85.2771
	HP	Cage 1	3	45.3	HFD	44.1	41.6	68.7	77.5		82.9		77.3	89.5	87	66.9	680.8		Avg	638.6
		Cage 2	3	51.2		49.5	53.4	55.7	46.5		66.2		46.6	86.6	68.9	71.8	596.4		Std Dev	59.6798
	Myr+HP	Cage 1	3	36.1	HFD	48.4	55.5	75.3	68.3		83.2		77.1	85.7	79.2	75.7	684.5		Avg	664.9
		Cage 2	3	40.3		49.2	54.8	57	48.5		65.6		75.4	92.7	81.4	80.4	645.3		Std Dev	27.7186
	MTF	Cage 1	3	40.9	HFD	49	68.4	62.8	35.4		65.1		54.8	70.5	68	74	588.9		Avg	635
		Cage 2	3	38.1		43.6	56.9	75.3	66		75.1		76.6	83.7	81.3	84.5	681.1		Std Dev	65.1952
	Food efficiency ratio (FER)
				Weight Gain 14th week -5th week	Total Food intake	Food efficiency
	Control	Cage 1	Sample 1	173.3	816.4	0.212273
			Sample 2	169		0.207006
			Sample 3	179.2		0.2195		Avg	0.202551
		Cage 2	Sample 4	152.9	887.9	0.172204		Std Dev	0.0125004
			Sample 5	164.4		0.185156
			Sample 6	194.6		0.219169
	DC	Cage 1	Sample 1	90.1	602	0.149668
			Sample 2	133.8		0.222259
			Sample 3	148.4		0.246512		Avg	0.193877
		Cage 2	Sample 4	135.9	689.4	0.197128		Std Dev	0.0234918
			Sample 5	111.2		0.1613
			Sample 6	128.5		0.186394
	Myr	Cage 1	Sample 1	115.2	699.8	0.164618
			Sample 2	138.2		0.197485
			Sample 3	129.4		0.18491		Avg	0.221492
		Cage 2	Sample 4	154.2	579.2	0.266229		Std Dev	0.0291044
			Sample 5	157.3		0.271581
			Sample 6	141.4		0.24413
	HP	Cage 1	Sample 1	109.3	680.8	0.160546
			Sample 2	92.2		0.135429
			Sample 3	100.4		0.147474		Avg	0.178815
		Cage 2	Sample 4	127.3	596.4	0.213447		Std Dev	0.0135389
			Sample 5	118.7		0.199027
			Sample 6	129.4		0.216968
	Myr+HP	Cage 1	Sample 1	142.4	684.5	0.208035
			Sample 2	118.1		0.172535
			Sample 3	130.8		0.191088		Avg	0.201971
		Cage 2	Sample 4	164.1	645.3	0.2543		Std Dev	0.012971
			Sample 5	114.4		0.177282
			Sample 6	134.6		0.208585
	MTF	Cage 1	Sample 1	139.1	588.9	0.236203
			Sample 2	144.7		0.245712
			Sample 3	137.3		0.233147		Avg	0.223542
		Cage 2	Sample 4	141.5	681.1	0.207752		Std Dev	0.0203299
			Sample 5	130.1		0.191015
			Sample 6	154.9		0.227426
	Liver weight (g)
	Control						DC						Myr						HP						Myr+HP						MFT
	Sample 1	5.02					Sample 1	5.83					Sample 1	4.66					Sample 1	5.81					Sample 1	5.74					Sample 1	5.73
	Sample 2	5.35					Sample 2	5.53					Sample 2	5.75					Sample 2	6.12					Sample 2	5.43					Sample 2	5.31
	Sample 3	5.7		avg	5.67333		Sample 3	6.04		avg	5.82833		Sample 3	5.43		avg	5.32833		Sample 3	5.45		avg	5.87167		Sample 3	6.33		avg	5.57333		Sample 3	5.45		avg	5.60167
	Sample 4	5.96		STD DV	0.454474		Sample 4	6.13		STD DV	0.253173		Sample 4	5.98		STD DV	0.497169		Sample 4	6.33		STD DV	0.310897		Sample 4	4.41		STD DV	0.643387		Sample 4	5.67		STD DV	0.195389
	Sample 5	5.69					Sample 5	5.53					Sample 5	5.23					Sample 5	5.71					Sample 5	5.66					Sample 5	5.85
	Sample 6	6.32					Sample 6	5.91					Sample 6	4.92					Sample 6	5.81					Sample 6	5.87					Sample 6	5.6
	Adipose tissue weight (g)
	Control						DC						Myr						HP						Myr+HP						MFT
	Sample 1	2.57					Sample 1	2.84					Sample 1	1.04					Sample 1	2.25					Sample 1	2.06					Sample 1	1.75
	Sample 2	2.96					Sample 2	0.98					Sample 2	1.43					Sample 2	2.28					Sample 2	1.82					Sample 2	0.75
	Sample 3	2.64		avg	2.80167		Sample 3	1.43		avg	1.69833		Sample 3	1.92		avg	1.33167		Sample 3	2.04		avg	2.20167		Sample 3	2.07		avg	2.00333		Sample 3	1.02		avg	1.07167
	Sample 4	2.32		STD DV	0.357403		Sample 4	1.63		STD DV	0.621463		Sample 4	1.26		STD DV	0.321958		Sample 4	2.2		STD DV	0.0980646		Sample 4	1.96		STD DV	0.0985224		Sample 4	1.03		STD DV	0.348621
	Sample 5	3.31					Sample 5	1.78					Sample 5	1.27					Sample 5	2.14					Sample 5	2.05					Sample 5	0.99
	Sample 6	3.01					Sample 6	1.53					Sample 6	1.07					Sample 6	2.3					Sample 6	2.06					Sample 6	0.89
[truncated: 195 more columns]

## Sheet: Table 2
	Table 2
	Blood glucose level of experimental rats (mg/dL)
	Weeks	5th week		6th	7th	8th week	9th		10th		11thweek	12thweek	13thweek	14th week	14th week
				week	week		week		week						(fasting)
	Blood glucose level (mg/dL)	104.6±4.1	NFD	100.3±6.6	109±4	106.3±3.7	106.3±9.2	STZ administration	106 ± 1.5	Control	103 ± 13.8	87 ±2.2	87 ± 2.2	92±9.3	65 ± 1.0
										DC	425 ± 35.1*	382 ± 3.0*	370 ± 40.2*	380±22.4*	353 ± 8.1*
										Myr	370 ± 17.0#	347 ± 25.3#	328 ± 37.5#	270± 5.8#	216 ±48.1#
			HFD	117±4	122±4a	130.6±4.5a	144.6±7.6a		444 ± 29.5*	HP	455 ± 45.5NS	369 ± 32.2NS	351 ± 81.2NS	328±12.4NS	284 ± 21.6#
										Myr+HP	336 ± 8.8#	277 ± 28.3#	268 ± 22.9#	336±14.6NS	245 ± 21.0#
										MFT	337 ± 18.1#	294 ± 26#	270 ± 11.4#	254±19.1#	143 ± 5.0#
	5th week
	Sample 1	112
	Sample 2	102
	Sample 3	105		avg	104.667
	Sample 4	103		STD DV	4.17931
	Sample 5	106
	Sample 6	100
	6th week
	NFD						HFD
	Sample 1	109					Sample 1	116
	Sample 2	95					Sample 2	120
	Sample 3	104		avg	100.333		Sample 3	119		avg	117
	Sample 4	97		STD DV	6.62319		Sample 4	122		STD DV	4
	Sample 5	105					Sample 5	113
	Sample 6	92					Sample 6	112
	7th week
	NFD						HFD
	Sample 1	113					Sample 1	124
	Sample 2	112					Sample 2	125
	Sample 3	112		avg	109		Sample 3	127		avg	122
	Sample 4	108		STD DV	4		Sample 4	121		STD DV	4
	Sample 5	106					Sample 5	118
	Sample 6	103					Sample 6	117
	8th week
	NFD						HFD
	Sample 1	111					Sample 1	136
	Sample 2	110					Sample 2	135
	Sample 3	106		avg	106.333		Sample 3	133		avg	130.667
	Sample 4	106		STD DV	3.7238		Sample 4	128		STD DV	4.58984
	Sample 5	104					Sample 5	127
	Sample 6	101					Sample 6	125
	9th week
	NFD						HFD
	Sample 1	114					Sample 1	153
	Sample 2	113					Sample 2	147
	Sample 3	109		avg	106.333		Sample 3	146		avg	144.667
	Sample 4	109		STD DV	9.20145		Sample 4	146		STD DV	7.68548
	Sample 5	104					Sample 5	146
	Sample 6	89					Sample 6	130
	10th week
	NFD						HFD
	Sample 1	108					Sample 1	485
	Sample 2	107					Sample 2	475
	Sample 3	107		avg	106		Sample 3	441		avg	444
	Sample 4	105		STD DV	1.54919		Sample 4	428		STD DV	29.5025
	Sample 5	105					Sample 5	422
	Sample 6	104					Sample 6	413
	11th week
	Control						DC						Myr						HP						Myr+HP						MFT
	Sample 1	93					Sample 1	419					Sample 1	389					Sample 1	455					Sample 1	337					Sample 1	351
	Sample 2	90					Sample 2	394					Sample 2	381					Sample 2	402					Sample 2	344					Sample 2	311
	Sample 3	108		avg	103		Sample 3	489		avg	425		Sample 3	377		avg	370		Sample 3	460		avg	455		Sample 3	338		avg	336		Sample 3	348		avg	337
	Sample 4	127		STD DV	13.8564		Sample 4	396		STD DV	35.1511		Sample 4	346		STD DV	17.0646		Sample 4	453		STD DV	45.5192		Sample 4	342		STD DV	8.87694		Sample 4	320		STD DV	18.1328
	Sample 5	106					Sample 5	437					Sample 5	352					Sample 5	424					Sample 5	336					Sample 5	336
	Sample 6	94					Sample 6	415					Sample 6	375					Sample 6	536					Sample 6	319					Sample 6	356
	12th week
	Control						DC						Myr						HP						Myr+HP						MFT
	Sample 1	90					Sample 1	380					Sample 1	338					Sample 1	384					Sample 1	274					Sample 1	314
	Sample 2	89					Sample 2	377					Sample 2	350					Sample 2	348					Sample 2	301					Sample 2	280
	Sample 3	85		avg	87		Sample 3	385		avg	382		Sample 3	336		avg	347		Sample 3	354		avg	369		Sample 3	321		avg	277		Sample 3	265		avg	294
	Sample 4	87		STD DV	2.28035		Sample 4	383		STD DV	3.09839		Sample 4	319		STD DV	25.3298		Sample 4	373		STD DV	32.2242		Sample 4	253		STD DV	28.3619		Sample 4	296		STD DV	26.0845
	Sample 5	87					Sample 5	382					Sample 5	345					Sample 5	423					Sample 5	263					Sample 5	334
	Sample 6	84					Sample 6	385					Sample 6	394					Sample 6	332					Sample 6	250					Sample 6	275
	13th week
	Control						DC						Myr						HP						Myr+HP						MFT
	Sample 1	90					Sample 1	424					Sample 1	278					Sample 1	373					Sample 1	246					Sample 1	288
	Sample 2	89					Sample 2	396					Sample 2	295					Sample 2	275					Sample 2	280					Sample 2	257
	Sample 3	85		avg	87		Sample 3	342		avg	370		Sample 3	360		avg	328		Sample 3	436		avg	351		Sample 3	296		avg	268		Sample 3	277		avg	270
	Sample 4	87		STD DV	2.28035		Sample 4	396		STD DV	40.2542		Sample 4	333		STD DV	37.5446		Sample 4	244		STD DV	81.2699		Sample 4	285		STD DV	22.9172		Sample 4	272		STD DV	11.4193
	Sample 5	87					Sample 5	329					Sample 5	377					Sample 5	338					Sample 5	238					Sample 5	261
	Sample 6	84					Sample 6	333					Sample 6	325					Sample 6	440					Sample 6	263					Sample 6	265
	14th week
	Control						DC						Myr						HP						Myr+HP						MFT
	Sample 1	92					Sample 1	343					Sample 1	262					Sample 1	332					Sample 1	336					Sample 1	218
	Sample 2	92					Sample 2	446					Sample 2	275					Sample 2	306					Sample 2	357					Sample 2	260
	Sample 3	80		avg	92		Sample 3	374		avg	380		Sample 3	266		avg	270		Sample 3	325		avg	328		Sample 3	312		avg	336		Sample 3	257		avg	254
	Sample 4	93		STD DV	9.23038		Sample 4	337		STD DV	40.2443		Sample 4	270		STD DV	5.83095		Sample 4	327		STD DV	12.4097		Sample 4	332		STD DV	14.6287		Sample 4	251		STD DV	19.1416
	Sample 5	108					Sample 5	402					Sample 5	269					Sample 5	336					Sample 5	342					Sample 5	265
	Sample 6	87					Sample 6	378					Sample 6	278					Sample 6	342					Sample 6	337					Sample 6	273
	14th week(fasting)
	Control						DC						Myr						HP						Myr+HP						MFT
	Sample 1	65					Sample 1	365					Sample 1	280					Sample 1	257					Sample 1	261					Sample 1	139
	Sample 2	65					Sample 2	353					Sample 2	224					Sample 2	265					Sample 2	249					Sample 2	146
	Sample 3	66		avg	65		Sample 3	342		avg	353		Sample 3	154		avg	216		Sample 3	283		avg	284		Sample 3	218		avg	245		Sample 3	136		avg	143
	Sample 4	66		STD DV	1.09545		Sample 4	346		STD DV	8.14862		Sample 4	228		STD DV	48.1456		Sample 4	304		STD DV	21.6148		Sample 4	271		STD DV	21.0808		Sample 4	141		STD DV	5.09902
	Sample 5	63					Sample 5	356					Sample 5	165					Sample 5	313					Sample 5	249					Sample 5	149
	Sample 6	65					Sample 6	356					Sample 6	245					Sample 6	282					Sample 6	222					Sample 6	147

## Sheet: Table 3
		Table 3
		DPP-4 activity affected by the presence of myricetin and horse gram protein (μmol/mg/min)								PNA Standered Curve
			Liver	Muscle	Plasma	Intestine
		Control	6.05 ± 0.40	1.20 ± 0.007	0.93 ±0.07	38.06 ± 2.58				PNA (nmoles)	OD 405
		DC	10.35 ± 1.30*	2.11 ± 0.04*	1.35 ±0.07*	50.86 ± 4.94*				0	0
		Myr	5.08 ± 0.36#	1.50 ± 0.17#	0.65 ±0.05#	28.38 ± 2.32#				5	0.127
		HP	9.86 ± 0.83NS	1.83 ± 0.03NS	0.81 ±0.08#	43.46 ± 2.50NS				10	0.26
		Myr+HP	7.80 ± 0.38#	1.66 ± 0.01#	1.22 ±0.04NS	49.01 ± 1.62NS				15	0.383		x= (y+0.002)/0.026
		MTF	8.11 ± 0.59#	1.78 ± 0.10NS	1.27 ±0.09NS	44.32 ± 3.83NS				20	0.514
										25	0.685
										30	0.804
										35	0.929
		OD @ 405 nm								40	1.055
										45	1.194
		Sample taken 5μL								50	1.309
	DPP4 activity in Liver															DPP4 activity in Muscle													DPP4 activity in Plasma													DPP4 activity in Intestainal scrapings
			OD 405	blank OD	DIFF	μmol/5μL/15'	μmol/5μL/min	μmol/mL	Prot con(mg/ml)	μmo/mg/min						OD 405	blank OD	DIFF	μmol/5μL/15'	μmol/5μL/min	μmol/mL	Prot con(mg/ml)	μmo/mg/min						OD 405	blank OD	DIFF	μmol/5μL/15'	μmol/5μL/min	μmol/mL	Prot con(mg/ml)	μmo/mg/min						OD 405	blank OD	DIFF	μmol/5μL/15'	μmol/5μL/min	μmol/mL	Prot con(mg/ml)	μmo/mg/min
	Control	Sample 1	0.367	0.236	0.131	5.05985	0.337323	67.4647	10.815	6.23806						0.507	0.137	0.37	14.0718	0.938123	18.7625	15.703	1.19483						0.852	0.103	0.749	28.3516	1.8901	63.0035	67.285	0.936367						1.101	0.043	1.058	40.0382	2.66921	889.738	22.401	39.7187
		Sample 2	0.705	0.568	0.137	5.27215	0.351476	70.2953	12.892	5.45263						0.519	0.076	0.443	16.827	1.1218	22.4359	18.655	1.20268						0.902	0.068	0.834	31.5648	2.10432	70.1441	68.589	1.02267						1.334	0.081	1.253	47.3757	3.15838	1052.79	25.677	41.0014
		Sample 3	0.411	0.191	0.22	8.40942	0.560628	112.126	17.43	6.43291		avg	6.05125			0.417	0.091	0.326	12.4171	0.827806	16.5561	13.806	1.1992		avg	1.20365			0.679	0.053	0.626	23.7215	1.58143	52.7144	63.3	0.832771		avg	0.932655			1.363	0.069	1.294	48.94	3.26266	1087.55	28.21	38.5521
		Sample 4	0.389	0.222	0.167	6.3854	0.425694	85.1387	13.786	6.17574		STD DV	0.403193			0.448	0.072	0.376	14.3074	0.953828	19.0766	15.849	1.20364		STD DV	0.00724454			0.882	0.046	0.836	31.632	2.1088	70.2933	71.146	0.988014		STD DV	0.068542			1.087	0.08	1.007	38.0919	2.53946	846.486	23.12	36.6127
		Sample 5	0.429	0.268	0.161	6.16776	0.411184	82.2368	14.561	5.64775						0.387	0.117	0.27	10.2908	0.686056	13.7211	11.385	1.20519						0.696	0.038	0.658	24.9302	1.66201	55.4003	59.46	0.931725						0.997	0.099	0.898	33.9785	2.26523	755.077	22.414	33.6877
		Sample 6	0.363	0.165	0.198	7.55669	0.503779	100.756	15.841	6.36045						0.368	0.092	0.276	10.5157	0.701049	14.021	11.527	1.21636						0.68	0.056	0.624	23.6482	1.57655	52.5515	59.422	0.884378						1.305	0.113	1.192	45.0914	3.0061	1002.03	25.831	38.7918
	DC	Sample 1	0.923	0.637	0.286	10.8981	0.726538	145.308	15.353	9.46445						0.751	0.144	0.607	22.9937	1.53291	30.6582	14.31	2.14243						0.944	0.103	0.841	31.8225	2.1215	70.7167	48.905	1.446						1.5	0.075	1.425	53.8913	3.59275	1197.58	21.783	54.9779
		Sample 2	0.497	0.21	0.287	10.9466	0.729774	145.955	14.931	9.77528						0.579	0.089	0.49	18.5809	1.23873	24.7746	11.974	2.06903						0.887	0.189	0.698	26.4351	1.76234	58.7446	43.179	1.36049						1.607	0.122	1.485	56.1446	3.74297	1247.66	25.203	49.5043
		Sample 3	0.416	0.176	0.24	9.16724	0.611149	122.23	13.623	8.97231		avg	10.3506			0.661	0.057	0.604	22.897	1.52647	30.5293	14.877	2.05211		avg	2.11268			1.015	0.079	0.936	35.4301	2.36201	78.7336	55.465	1.41952		avg	1.35124			2.121	0.06	2.061	77.8754	5.19169	1730.56	30.517	56.7082
		Sample 4	0.583	0.229	0.354	13.4544	0.89696	179.392	14.258	12.5819		STD DV	1.3045			0.71	0.096	0.614	23.2692	1.55128	31.0256	14.556	2.13147		STD DV	0.0436311			0.919	0.037	0.882	33.3773	2.22515	74.1718	58.366	1.27081		STD DV	0.070145			1.415	0.099	1.316	49.766	3.31774	1105.91	23.403	47.2551
		Sample 5	0.535	0.191	0.344	13.0776	0.871842	174.368	15.765	11.0605						0.766	0.074	0.692	26.2091	1.74728	34.9455	16.511	2.1165						0.978	0.08	0.898	33.993	2.2662	75.5401	58.302	1.29567						1.285	0.079	1.206	45.5948	3.03965	1013.22	23.193	43.6864
		Sample 6	0.808	0.537	0.271	10.3442	0.689612	137.922	13.457	10.2491						0.574	0.084	0.49	18.6109	1.24073	24.8146	11.464	2.16456						0.813	0.082	0.731	27.6746	1.84497	61.4992	46.769	1.31496						2.054	0.067	1.987	75.0879	5.00586	1668.62	31.468	53.0259
	Myr	Sample 1	0.424	0.283	0.141	5.40434	0.360289	72.0578	15.007	4.80161						0.61	0.104	0.506	19.2138	1.28092	25.6184	18.519	1.38336						0.57	0.047	0.523	19.8443	1.32295	44.0985	67.968	0.648812						0.97	0.096	0.874	33.0946	2.20631	735.436	25.618	28.7078
		Sample 2	0.464	0.261	0.203	7.77954	0.518636	103.727	21.353	4.85774						0.371	0.091	0.28	10.6733	0.711556	14.2311	11.358	1.25296						0.747	0.117	0.63	23.8787	1.59191	53.0638	76.397	0.694579						1.006	0.093	0.913	34.558	2.30386	767.955	28.508	26.9382
		Sample 3	0.218	0.037	0.181	6.95018	0.463345	92.6691	17.315	5.35195		avg	5.07957			0.415	0.113	0.302	11.4969	0.766459	15.3292	10.436	1.46887		avg	1.50392			0.443	0.023	0.42	15.9459	1.06306	35.4352	58.188	0.608978		avg	0.654287			0.894	0.062	0.832	31.481	2.09874	699.579	27.166	25.752
		Sample 4	0.304	0.162	0.142	5.46674	0.36445	72.8899	13.549	5.37973		STD DV	0.360647			0.542	0.102	0.44	16.6962	1.11308	22.2615	14.076	1.58152		STD DV	0.170234			0.555	0.133	0.422	16.0202	1.06802	35.6005	61.804	0.576023		STD DV	0.053145			0.989	0.083	0.906	34.2776	2.28517	761.725	26.395	28.8587
		Sample 5	0.599	0.447	0.152	5.84951	0.389967	77.9935	16.879	4.62074						0.72	0.107	0.613	23.2504	1.55002	31.0005	19.213	1.61352						0.501	0.068	0.433	16.4413	1.09609	36.5362	53.306	0.685405						0.942	0.112	0.83	31.4093	2.09395	697.984	25.361	27.5219
		Sample 6	0.41	0.253	0.157	6.0173	0.401153	80.2307	14.6791	5.46564						0.671	0.066	0.605	22.9361	1.52907	30.5814	17.746	1.72329						0.49	0.083	0.407	15.4573	1.03049	34.3496	48.249	0.711924						1.15	0.118	1.032	39.0346	2.60231	867.435	26.709	32.4773
	HP	Sample 1	0.85	0.505	0.345	13.1197	0.874649	174.93	20.161	8.67665						0.413	0.128	0.285	10.8508	0.723388	14.4678	7.799	1.85508						0.605	0.118	0.487	18.4896	1.23264	41.0881	56.14	0.731886						1.088	0.089	0.999	37.7904	2.51936	839.787	21.55	38.9692
		Sample 2	0.717	0.397	0.32	12.1901	0.812676	162.535	15.969	10.1782						0.666	0.128	0.538	20.4137	1.36092	27.2183	14.826	1.83585						0.613	0.048	0.565	21.4235	1.42823	47.6078	57.132	0.833295						1.287	0.047	1.24	46.9077	3.12718	1042.39	24.407	42.7088
		Sample 3	0.731	0.367	0.364	13.8448	0.922988	184.598	18.562	9.94492		avg	9.86256			0.595	0.067	0.528	20.0375	1.33583	26.7167	14.449	1.84903		avg	1.83327			0.839	0.133	0.706	26.7391	1.7826	59.4201	68.403	0.868677		avg	0.808124			1.025	0.113	0.912	34.5332	2.30221	767.404	16.586	46.2682
		Sample 4	0.621	0.197	0.424	16.1016	1.07344	214.688	23.569	9.10891		STD DV	0.831754			0.493	0.057	0.436	16.5433	1.10288	22.0577	11.944	1.84676		STD DV	0.0269499			0.626	0.05	0.576	21.8285	1.45524	48.5078	58.432	0.830159		STD DV	0.0829754			1.287	0.13	1.157	43.7792	2.91861	972.871	22.154	43.914
		Sample 5	0.847	0.514	0.333	12.6573	0.843823	168.765	16.345	10.3251						0.577	0.061	0.516	19.5838	1.30559	26.1118	14.255	1.83176						0.562	0.091	0.471	17.884	1.19227	39.7422	58.072	0.684361						1.531	0.089	1.442	54.5172	3.63448	1211.49	27.57	43.9425
		Sample 6	0.845	0.508	0.337	12.8115	0.854101	170.82	15.612	10.9416						0.508	0.125	0.383	14.5475	0.969835	19.3967	10.89	1.78115						0.911	0.074	0.837	31.6844	2.11229	70.4098	78.201	0.900369						0.863	0.06	0.803	30.408	2.0272	675.734	15.024	44.977
	Myr+HP	Sample 1	0.367	0.182	0.185	7.10064	0.473376	94.6752	11.123	8.51166						0.438	0.094	0.344	13.0845	0.872301	17.446	10.548	1.65397						0.878	0.09	0.788	29.8207	1.98805	66.2683	54.659	1.2124						1.316	0.084	1.232	46.5902	3.10601	1035.34	20.962	49.3912
		Sample 2	0.691	0.424	0.267	10.1602	0.677348	135.47	17.546	7.72083						0.389	0.115	0.274	10.433	0.695535	13.9107	8.307	1.67458						0.918	0.055	0.863	32.6572	2.17715	72.5716	60.8	1.19361						1.459	0.054	1.405	53.1321	3.54214	1180.71	24.782	47.644
		Sample 3	0.483	0.205	0.278	10.5878	0.705856	141.171	19.046	7.41212		avg	7.80429			0.49	0.047	0.443	16.8051	1.12034	22.4068	13.556	1.65291		avg	1.66246			1.158	0.116	1.042	39.4336	2.62891	87.6303	71.331	1.2285		avg	1.22085			0.999	0.079	0.92	34.8046	2.32031	773.436	15.284	50.6043
		Sample 4	0.623	0.309	0.314	11.9619	0.79746	159.492	20.154	7.91367		STD DV	0.382658			0.593	0.08	0.513	19.4427	1.29618	25.9235	15.563	1.66572		STD DV	0.009654			1.112	0.109	1.003	37.9647	2.53098	84.3659	68.955	1.22349		STD DV	0.0443895			1.114	0.121	0.993	37.5762	2.50508	835.027	17.385	48.0315
		Sample 5	0.553	0.31	0.243	9.26918	0.617945	123.589	16.234	7.61298						0.352	0.078	0.274	10.4363	0.695753	13.9151	8.406	1.65537						1.067	0.116	0.951	35.9875	2.39917	79.9722	61.55	1.2993						1.519	0.063	1.456	55.0592	3.67061	1223.54	23.918	51.1555
		Sample 6	0.767	0.481	0.286	10.8864	0.725761	145.152	18.963	7.6545						0.273	0.054	0.219	8.3489	0.556593	11.1319	6.657	1.6722						1.01	0.044	0.966	36.5607	2.43738	81.2461	69.574	1.16777						1.537	0.122	1.415	53.5087	3.56725	1189.08	25.161	47.259
	MTF	Sample 1	0.801	0.431	0.37	14.0788	0.938584	187.717	21.353	8.79112						0.59	0.063	0.527	19.9971	1.33314	26.6628	14.598	1.82647						1.251	0.062	1.189	44.9634	2.99756	99.9187	70.02	1.427						0.988	0.095	0.893	33.7907	2.25271	750.905	17.28	43.4551
		Sample 2	0.761	0.459	0.302	11.5107	0.767382	153.476	17.546	8.74709						0.604	0.124	0.48	18.2122	1.21415	24.2829	13.224	1.83628						0.89	0.099	0.791	29.9339	1.99559	66.5197	52.306	1.27174						1.307	0.1	1.207	45.6387	3.04258	1014.19	22.586	44.9036
		Sample 3	0.488	0.187	0.301	11.4576	0.763842	152.768	19.046	8.02102		avg	8.1091			0.652	0.089	0.563	21.3642	1.42428	28.4856	16.29	1.74865		avg	1.78125			1.084	0.122	0.962	36.4147	2.42765	80.9216	67.989	1.19022		avg	1.27419			1.179	0.148	1.031	39.0218	2.60146	867.152	20.476	42.3497
		Sample 4	0.76	0.51	0.25	9.52888	0.635258	127.052	15.981	7.95017		STD DV	0.593796			0.521	0.077	0.444	16.8421	1.12281	22.4561	13.346	1.68261		STD DV	0.102568			1.247	0.088	1.159	43.8355	2.92237	97.4123	81.288	1.19836		STD DV	0.0905681			1.177	0.121	1.056	39.9375	2.6625	887.5	23.072	38.4665
		Sample 5	0.502	0.31	0.192	7.3631	0.490873	98.1746	13.641	7.19703						0.523	0.112	0.411	15.6033	1.04022	20.8044	12.517	1.66209						1.072	0.066	1.006	38.0742	2.53828	84.6094	63.715	1.32793						1.2	0.076	1.124	42.5098	2.83399	944.663	19.195	49.214
		Sample 6	0.664	0.295	0.369	14.0451	0.936337	187.267	23.561	7.94819						0.515	0.049	0.466	17.6851	1.17901	23.5802	12.209	1.93137						0.849	0.069	0.78	29.5259	1.96839	65.6132	53.35	1.22986						1.392	0.108	1.284	48.5368	3.23579	1078.6	22.692	47.532

## Sheet: Table 4
		Table 4
		Antioxidant enzyme activities in liver
			Catalase	SOD	GR	GPx	GT
			(µmol/min/mg protein)	(Unit/min/mg protein)	(nmol/min/mg protein)	(nmol/min/mg protein)	(nmol/min/mg protein)
		Control	149.37 ± 4.04	3.20 ± 0.20	95.01 ± 8.9	233.32 ± 7.4	0.36 ± 0.009
		DC	89.41 ± 11.89*	1.44 ± 0.09*	55.95 ± 4.5*	151.51 ± 9.7*	0.28 ± 0.038NS
		Myr	112.98 ± 3.92#	1.98 ± 0.05#	123.38 ± 6.4#	300.35 ± 7.78#	0.55 ± 0.069#
		HP	115 ± 7.81#	2.30 ± 0.16#	117.01 ± 5.3#	248.46 ± 4.8#	0.50 ± 0.082#
		Myr+HP	120.01 ± 7.5#	2.21 ± 0.17#	144.93 ± 9.5#	301.97 ± 15.4#	0.38 ± 0.082NS
		MTF	123.16 ± 12.21#	2.13 ± 0.21#	126.73 ± 8.2#	307.97 ± 10.0#	0.51 ± 0.091#
		OD@240nm
		Sample -3μL
	Catalase(µmol/min/mg protein)													SOD(Unit/min/mg protein)											GR(nmol/min/mg protein)											GPx(nmol/min/mg protein)											GT(nmol/min/mg protein)
			I OD	F OD	DIFF OD	ACTIVITY/MIN	mg PROTEIN	UNIT ACTIVITY						I OD	F OD	DIFF OD	ACTIVITY/MIN	mg PROTEIN	UNIT ACTIVITY						I OD	F OD	DIFF OD	ACTIVITY/MIN	mg PROTEIN	UNIT ACTIVITY						I OD	F OD	DIFF OD	ACTIVITY/MIN	mg PROTEIN	UNIT ACTIVITY						I OD	F OD	DIFF OD
	Control	Sample 1	0.795	0.346	0.449	0.149634	0.02306	148.828						0.589	0.253	0.336	0.112137	0.02352	2.85492						0.222	0.184	0.038	0.0126243	0.02291	88.877						0.201	0.073	0.128	0.0427071	0.03061	225.033						1.325	1.776	0.451
		Sample 2	0.732	0.303	0.429	0.142867	0.02238	146.415						0.704	0.234	0.47	0.15659	0.02811	3.33569						0.223	0.179	0.044	0.0145069	0.02322	100.767						0.303	0.207	0.096	0.0319371	0.02164	238.038						0.511	1.012	0.501
		Sample 3	0.788	0.324	0.464	0.154769	0.0228	155.691		avg	149.371			0.467	0.19	0.277	0.092316	0.017	3.25171		avg	3.20333			0.219	0.188	0.031	0.0103601	0.01597	104.633		avg	95.0134			0.291	0.206	0.085	0.0283647	0.01911	239.401		avg	233.324			0.727	1.198	0.471
		Sample 4	0.765	0.304	0.461	0.153792	0.02448	144.09		STD DV	4.04392			0.656	0.239	0.417	0.138976	0.02549	3.26478		STD DV	0.204213			0.231	0.182	0.049	0.016292	0.02552	102.968		STD DV	8.90129			0.247	0.149	0.098	0.032544	0.02225	235.912		STD DV	7.40024			1.181	1.618	0.437
		Sample 5	0.666	0.284	0.382	0.12728	0.01926	151.571						0.457	0.213	0.244	0.081179	0.01575	3.08636						0.244	0.209	0.035	0.0115637	0.02244	83.1155						0.211	0.109	0.102	0.0341609	0.02308	238.727						0.847	1.377	0.53
		Sample 6	0.699	0.319	0.38	0.126561	0.0194	149.627						0.73	0.216	0.514	0.171267	0.02993	3.42651						0.215	0.174	0.041	0.0137285	0.02468	89.7194						0.27	0.191	0.079	0.0261808	0.01895	222.834						1.296	1.896	0.6
	DC	Sample 1	0.697	0.37	0.327	0.108963	0.02826	88.4342						0.496	0.291	0.205	0.0683848	0.03104	1.31923						0.214	0.185	0.029	0.00969563	0.02765	56.5574						0.286	0.213	0.073	0.0242876	0.02381	164.526						1.004	1.189	0.185
		Sample 2	0.783	0.365	0.418	0.139412	0.0331	96.6019						0.471	0.282	0.189	0.0631404	0.02777	1.36149						0.22	0.186	0.034	0.011311	0.03705	49.2405						0.291	0.192	0.099	0.0331374	0.03605	148.259						0.959	1.181	0.222
		Sample 3	0.859	0.385	0.474	0.157873	0.03467	104.44		avg	89.4134			0.46	0.266	0.194	0.0645606	0.02618	1.47666		avg	1.43986			0.252	0.216	0.036	0.0119441	0.03634	53.0124		avg	55.9538			0.238	0.155	0.083	0.0275334	0.02902	153.028		avg	151.514			0.882	1.17	0.288
		Sample 4	0.737	0.367	0.37	0.12336	0.03099	91.2991		STD DV	11.8943			0.496	0.277	0.219	0.0731491	0.03059	1.4319		STD DV	0.0896623			0.27	0.232	0.038	0.012548	0.03334	60.7038		STD DV	4.50011			0.305	0.22	0.085	0.0284509	0.03036	151.148		STD DV	9.69869			0.675	0.933	0.258
		Sample 5	0.756	0.373	0.383	0.127792	0.03379	86.7418						0.553	0.304	0.249	0.082884	0.03348	1.48241						0.245	0.216	0.029	0.00981852	0.02862	55.333						0.268	0.185	0.083	0.027714	0.03302	135.373						0.91	1.116	0.206
		Sample 6	0.636	0.353	0.283	0.0943827	0.03139	68.9628						0.534	0.274	0.26	0.0867741	0.03315	1.56744						0.243	0.208	0.035	0.0115908	0.03071	60.8754						0.316	0.211	0.105	0.0350263	0.03604	156.754						0.784	1.079	0.295
	Myr	Sample 1	0.805	0.224	0.581	0.193528	0.03895	113.96						0.645	0.246	0.399	0.132902	0.03962	2.00864						0.333	0.261	0.072	0.0239263	0.03269	118.051						0.441	0.136	0.305	0.101552	0.05242	312.465						0.77	1.238	0.468
		Sample 2	0.736	0.218	0.518	0.172707	0.03531	112.183						0.755	0.281	0.474	0.158081	0.04645	2.03787						0.392	0.305	0.087	0.0290536	0.0397	118.037						0.388	0.135	0.253	0.0844225	0.04504	302.321						1.07	1.379	0.309
		Sample 3	0.877	0.254	0.623	0.207754	0.0409	116.504		avg	112.981			0.668	0.197	0.471	0.156861	0.04835	1.94269		avg	1.98269			0.331	0.247	0.084	0.0279516	0.03718	121.257		avg	123.383			0.368	0.142	0.226	0.0752747	0.0403	301.267		avg	300.346			0.645	1.076	0.431
		Sample 4	0.843	0.224	0.619	0.20641	0.0423	111.919		STD DV	3.91974			0.579	0.225	0.354	0.118059	0.03555	1.98858		STD DV	0.0519834			0.342	0.238	0.104	0.034574	0.04367	127.695		STD DV	6.40027			0.351	0.119	0.232	0.0773759	0.04219	295.804		STD DV	7.78177			1.145	1.564	0.419
		Sample 5	0.94	0.322	0.618	0.20603	0.04037	117.054						0.547	0.205	0.342	0.114074	0.03384	2.01855						0.358	0.249	0.109	0.0364807	0.04864	120.97						0.341	0.128	0.213	0.0709449	0.0396	288.958						0.788	1.245	0.457
		Sample 6	0.86	0.28	0.58	0.193296	0.04172	106.265						0.576	0.19	0.386	0.128746	0.04058	1.8998						0.405	0.307	0.098	0.0325202	0.03906	134.286						0.433	0.138	0.295	0.0983975	0.05268	301.264						1.082	1.573	0.491
	HP	Sample 1	0.887	0.215	0.672	0.223848	0.04272	120.181						0.591	0.258	0.333	0.111105	0.03113	2.13717						0.296	0.214	0.082	0.0273579	0.0373	118.299						0.366	0.186	0.18	0.059951	0.0344	281.091						0.959	1.334	0.375
		Sample 2	0.812	0.234	0.578	0.192698	0.03928	112.517						0.698	0.258	0.44	0.146671	0.03932	2.23365						0.308	0.249	0.059	0.0195875	0.02685	117.664						0.424	0.235	0.189	0.0628363	0.03453	293.51						0.809	1.275	0.466
		Sample 3	0.945	0.223	0.722	0.240713	0.04638	119.037		avg	115.005			0.717	0.26	0.457	0.152262	0.03539	2.57629		avg	2.30352			0.367	0.282	0.085	0.0283947	0.03761	121.77		avg	117.01			0.313	0.122	0.191	0.063656	0.03642	281.908		avg	284.462			0.999	1.3	0.301
		Sample 4	0.699	0.266	0.433	0.14428	0.0294	112.557		STD DV	7.81102			0.724	0.256	0.468	0.155942	0.03903	2.39247		STD DV	0.161974			0.271	0.194	0.077	0.02559	0.03872	106.597		STD DV	5.30087			0.38	0.191	0.189	0.0628821	0.03549	285.778		STD DV	4.80181			1.141	1.514	0.373
		Sample 5	0.618	0.231	0.387	0.12884	0.029	101.898						0.679	0.251	0.428	0.142803	0.0393	2.17584						0.353	0.248	0.105	0.0348552	0.04748	118.404						0.414	0.239	0.175	0.0584393	0.03323	283.65						0.947	1.223	0.276
		Sample 6	0.798	0.257	0.541	0.180285	0.03339	123.839						0.695	0.246	0.449	0.149785	0.0389	2.3057						0.321	0.248	0.073	0.0242883	0.03283	119.326						0.306	0.119	0.187	0.0623518	0.03581	280.836						0.93	1.346	0.416
	Myr+HP	Sample 1	0.702	0.235	0.467	0.155823	0.02999	119.171						0.55	0.246	0.304	0.101305	0.02559	2.37053						0.292	0.143	0.149	0.0497994	0.05423	148.113						0.311	0.147	0.164	0.0545987	0.02836	310.516						0.554	0.988	0.434
		Sample 2	0.913	0.305	0.608	0.202534	0.03564	130.339						0.69	0.219	0.471	0.157092	0.04598	2.04582						0.262	0.162	0.1	0.0333869	0.03516	153.157						0.387	0.152	0.235	0.0783566	0.04032	313.447						1.009	1.177	0.168
		Sample 3	0.92	0.261	0.659	0.219795	0.04041	124.751		avg	120.011			0.583	0.255	0.328	0.109379	0.0297	2.20526		avg	2.21385			0.247	0.162	0.085	0.0283893	0.03222	142.114		avg	144.932			0.429	0.144	0.285	0.0950392	0.05098	300.685		avg	301.973			0.744	1.043	0.299
		Sample 4	0.659	0.135	0.524	0.174655	0.03569	112.24		STD DV	7.50068			0.589	0.251	0.338	0.112515	0.03425	1.96714		STD DV	0.172863			0.247	0.146	0.101	0.0337665	0.03488	156.141		STD DV	9.49941			0.397	0.144	0.253	0.0844405	0.04884	278.858		STD DV	15.4035			0.61	0.874	0.264
		Sample 5	0.791	0.289	0.502	0.167407	0.03129	122.71						0.554	0.221	0.333	0.110875	0.02819	2.35518						0.2	0.137	0.063	0.0211495	0.02617	130.348						0.268	0.117	0.151	0.0502396	0.028	289.399						0.9	1.149	0.249
		Sample 6	0.897	0.341	0.556	0.18536	0.03835	110.857						0.702	0.233	0.469	0.156375	0.04003	2.33919						0.363	0.275	0.088	0.0293581	0.03389	139.722						0.359	0.151	0.208	0.0694259	0.03511	318.933						0.695	0.992	0.297
	MTF	Sample 1	1.224	0.323	0.901	0.300383	0.04905	140.459						0.651	0.227	0.424	0.14124	0.03705	2.28272						0.255	0.203	0.052	0.0174731	0.02259	124.756						0.259	0.123	0.136	0.0451686	0.02491	292.463						0.65	1.37	0.72
		Sample 2	1.025	0.397	0.628	0.209492	0.04012	119.762						0.422	0.185	0.237	0.0790617	0.02231	2.12202						0.266	0.186	0.08	0.0265355	0.03294	129.931						0.298	0.123	0.175	0.0581675	0.03105	302.153						0.799	1.307	0.508
		Sample 3	1.058	0.365	0.693	0.231155	0.03887	136.396		avg	123.16			0.513	0.19	0.323	0.107643	0.03623	1.77911		avg	2.12835			0.256	0.189	0.067	0.0224877	0.02602	139.395		avg	126.733			0.383	0.13	0.253	0.084384	0.04438	306.677		avg	307.975			0.869	1.4	0.531
		Sample 4	0.575	0.251	0.324	0.10813	0.02156	115.03		STD DV	12.2058			0.459	0.206	0.253	0.084436	0.0227	2.22733		STD DV	0.212743			0.22	0.172	0.048	0.0158867	0.0197	130.07		STD DV	8.20053			0.317	0.141	0.176	0.0587118	0.03058	309.668		STD DV	10.0024			0.882	1.349	0.467
		Sample 5	0.588	0.292	0.296	0.0987249	0.0195	116.12						0.66	0.236	0.424	0.14147	0.03589	2.36034						0.276	0.194	0.082	0.0273734	0.03703	119.229						0.317	0.129	0.188	0.0625468	0.03158	319.449						0.834	1.246	0.412
		Sample 6	0.883	0.205	0.678	0.225915	0.0466	111.192						0.45	0.227	0.223	0.0742293	0.02224	1.99859						0.244	0.163	0.081	0.0269168	0.0371	117.019						0.244	0.119	0.125	0.0416452	0.02116	317.437						0.367	1.227	0.86
[truncated: 5 more columns]

## Sheet: Table 5
			Liver LPO	Liver protein carbonyls	Plasma protein carbonyls
			(nmolmg of protein)	(nmol/mg of protein)	(nmol/mg of protein)
		Control	7.64 ± 0.77	2.64 ± 0.23	0.63 ± 0.01
		DC	11.51 ± 0.37*	5.08 ± 0.20*	0.95 ± 0.01*
		Myr	5.47 ± 0.47#	2.28 ± 0.16#	0.59 ± 0.03#
		HP	8.59 ± 0.14NS	3.19 ± 0.29#	0.41 ± 0.00#
		Myr+HP	5.78 ± 0.29#	3.37 ± 0.14#	0.55 ± 0.03#
		MTF	4.98 ± 0.54#	2.52 ± 0.15#	0.48 ± 0.03#
	Liver LPO													Liver protein carbonyls										Plasma protein carbonyls
			OD 535	OD- Blank	nmol/0.1	nmol/mL	Conc	nmol/mg						OD X	Blank OD Y	DIFF OD W=X-Y	Prot Con	nmol/mg W/(ProtCon*22)*1000						OD X	Blank OD Y	DIFF OD W=X-Y	Prot Con	nmol/mg W/(ProtCon*22)*1000
	Control	Sample 1	0.31	0.267	13.336	133.365	17.934	7.43643						0.314	0.125	0.189	3.2	2.684						0.157	0.112	0.045	3.2	0.638932
		Sample 2	0.227	0.184	9	89.9952	12.5306	7.18201						0.302	0.099	0.203	3.2	2.87919						0.169	0.126	0.043	3.2	0.613517
		Sample 3	0.331	0.288	14.421	144.206	18.0533	7.98775		avg	7.64			0.3	0.127	0.173	3.2	2.45645		avg	2.64291			0.162	0.118	0.044	3.2	0.621699		avg	0.631375
		Sample 4	0.268	0.225	11.153	111.526	12.6308	8.82969		STD DV	0.77			0.329	0.134	0.195	3.2	2.77031		STD DV	0.234138			0.148	0.103	0.045	3.2	0.634039		STD DV	0.0123297
		Sample 5	0.278	0.235	11.658	116.581	14.8854	7.83192						0.309	0.112	0.197	3.2	2.8						0.168	0.122	0.046	3.2	0.648202
		Sample 6	0.237	0.194	9.555	95.5457	14.5378	6.57221						0.293	0.133	0.16	3.2	2.26753						0.179	0.135	0.044	3.2	0.631861
																										0
	DC	Sample 1	0.39	0.347	17.438	174.377	15.3163	11.385						0.488	0.12	0.368	3.2	5.22453						0.206	0.14	0.066	3.2	0.943073
		Sample 2	0.392	0.349	17.549	175.489	14.9991	11.6999						0.499	0.156	0.343	3.2	4.8748						0.187	0.12	0.067	3.2	0.952883
		Sample 3	0.386	0.343	17.24	172.4	14.213	12.1297		avg	11.51			0.468	0.126	0.342	3.2	4.85397		avg	5.08123			0.203	0.134	0.069	3.2	0.97724		avg	0.95343
		Sample 4	0.378	0.335	16.83	168.295	14.6576	11.4818		STD DV	0.37			0.472	0.093	0.379	3.2	5.37819		STD DV	0.201564			0.208	0.141	0.067	3.2	0.953092		STD DV	0.0128649
		Sample 5	0.381	0.338	16.986	169.864	15.0201	11.3091						0.467	0.11	0.357	3.2	5.06969						0.184	0.118	0.066	3.2	0.941065
		Sample 6	0.369	0.326	16.348	163.477	14.7884	11.0544						0.468	0.11	0.358	3.2	5.0862						0.21	0.143	0.067	3.2	0.953225
																										0
	Myr	Sample 1	0.244	0.201	9.909	99.086	17.9288	5.52663						0.283	0.113	0.17	3.2	2.40991						0.17	0.131	0.039	3.2	0.552362
		Sample 2	0.246	0.203	10.022	100.22	17.8023	5.62961						0.296	0.129	0.167	3.2	2.36728						0.17	0.127	0.043	3.2	0.606953
		Sample 3	0.202	0.159	7.695	76.946	16.5486	4.6497		avg	5.47			0.283	0.115	0.168	3.2	2.38418		avg	2.27863			0.164	0.126	0.038	3.2	0.544729		avg	0.576647
		Sample 4	0.231	0.188	9.21	92.0968	15.483	5.94827		STD DV	0.47			0.286	0.134	0.152	3.2	2.15299		STD DV	0.162764			0.173	0.132	0.041	3.2	0.585279		STD DV	0.0234544
		Sample 5	0.208	0.165	8.053	80.531	15.3551	5.24456						0.267	0.101	0.166	3.2	2.35262						0.176	0.133	0.043	3.2	0.585279
		Sample 6	0.255	0.212	10.456	104.565	17.9626	5.82122						0.274	0.133	0.141	3.2	2.00483						0.17	0.126	0.044	3.2	0.585279
																										0
	HP	Sample 1	0.367	0.324	16.247	162.468	18.7374	8.67074						0.359	0.128	0.231	3.2	3.28144						0.16	0.131	0.029	3.2	0.40801
		Sample 2	0.309	0.266	13.258	132.581	15.5645	8.51816						0.304	0.116	0.188	3.2	2.67686						0.153	0.124	0.029	3.2	0.407568
		Sample 3	0.265	0.222	10.984	109.841	13.0087	8.44365		avg	8.59			0.363	0.116	0.247	3.2	3.508		avg	3.19428			0.153	0.124	0.029	3.2	0.407918		avg	0.407862
		Sample 4	0.388	0.345	17.369	173.688	20.4352	8.49941		STD DV	0.14			0.362	0.147	0.215	3.2	3.0489		STD DV	0.293632			0.149	0.12	0.029	3.2	0.408012		STD DV	0.0002352
		Sample 5	0.333	0.29	14.519	145.194	16.9221	8.58014						0.37	0.138	0.232	3.2	3.29415						0.157	0.128	0.029	3.2	0.408098
		Sample 6	0.344	0.301	15.082	150.823	17.0848	8.8279						0.345	0.109	0.236	3.2	3.3563						0.159	0.13	0.029	3.2	0.407566
																										0
	Myr+HP	Sample 1	0.25	0.207	10.233	102.325	17.284	5.92025						0.36	0.12	0.24	3.2	3.41466						0.153	0.112	0.041	3.2	0.579767
		Sample 2	0.246	0.203	10.013	100.132	17.4165	5.7493						0.356	0.129	0.227	3.2	3.21818						0.179	0.143	0.036	3.2	0.511358
		Sample 3	0.241	0.198	9.748	97.4762	17.6686	5.51693		avg	5.78			0.359	0.129	0.23	3.2	3.26887		avg	3.37399			0.158	0.116	0.042	3.2	0.596148		avg	0.553428
		Sample 4	0.255	0.212	10.476	104.761	17.5609	5.96559		STD DV	0.29			0.387	0.142	0.245	3.2	3.47915		STD DV	0.142673			0.163	0.124	0.039	3.2	0.55893		STD DV	0.033301
		Sample 5	0.237	0.194	9.516	95.1632	17.6902	5.37943						0.351	0.099	0.252	3.2	3.58502						0.16	0.123	0.037	3.2	0.5185
		Sample 6	0.259	0.216	10.666	106.66	17.3473	6.14849						0.351	0.12	0.231	3.2	3.27804						0.171	0.132	0.039	3.2	0.555865
																										0
	MTF	Sample 1	0.191	0.148	7.145	71.4534	17.2934	4.13183						0.308	0.118	0.19	3.2	2.70096						0.162	0.127	0.035	3.2	0.495845
		Sample 2	0.211	0.168	8.168	81.6843	17.2754	4.72836						0.299	0.134	0.165	3.2	2.34715						0.155	0.121	0.034	3.2	0.485482
		Sample 3	0.221	0.178	8.71	87.0993	16.0101	5.44027		avg	4.98			0.296	0.105	0.191	3.2	2.70753		avg	2.52166			0.143	0.109	0.034	3.2	0.479989		avg	0.483673
		Sample 4	0.228	0.185	9.061	90.6097	16.1681	5.60423		STD DV	0.54			0.291	0.123	0.168	3.2	2.38667		STD DV	0.15329			0.161	0.123	0.038	3.2	0.535557		STD DV	0.0316738
		Sample 5	0.225	0.182	8.922	89.2219	18.6044	4.79573						0.307	0.133	0.174	3.2	2.47698						0.139	0.108	0.031	3.2	0.441955
		Sample 6	0.212	0.169	8.258	82.5835	15.9441	5.17957						0.302	0.125	0.177	3.2	2.51065						0.156	0.123	0.033	3.2	0.463209

## Sheet: Figure 1
																	PNA Standered Curve
																	PNA (nmoles)	OD 405
																	0	0
																	5	0.127
																	10	0.26
																	15	0.383		x= (y+0.002)/0.026
																	20	0.514
																	25	0.685
																	30	0.804
																	35	0.929
																	40	1.055
																	45	1.194
																	50	1.309
	Activity (μmol/min)													Activity (μmol/min) DPP4 10μL														%Inhibition of DPP4 activity
		DPP4 (μL)	OD 405 X	OD-SB Y=X-0.106	W=((Y+0.0027)/0.0265)	Z=W/15	U=Z/1000	U*10							Myricetin (μM)	OD 405	M OD	O-P-SB Y=OD-MOD-0.106	W=((Y+0.0027)/0.0265)	For 10μL K=W/10*1000	Z=K/15	U=Z/1000	U*10					Myricetin (μM)	Sample 1	Sample 2	Sample 3	Relative Sample 1 deviation in % 100-((Sample1/1.21)100)	Relative Sample 2 deviation in % 100-((Sample2/1.24)100)	Relative Sample 3 deviation in % 100-((Sample3/1.18)100)	Avg in %	Std
	Sample 1	0	0.103	0	0	0	0	0			Avg	0		Sample 1	0	0.584	0	0.478	18.15	1815	121	0.121	1.21		Avg	1.21
	Sample 2	0	0.103	0	0	0	0	0			Std Dv	0		Sample 2	0	0.596	0	0.49	18.6	1860	124	0.124	1.24		Std Dv	0.03		0	1.21	1.24	1.18	0	0	0	0	0
	Sample 3	0	0.103	0	0	0	0	0						Sample 3	0	0.572	0	0.466	17.7	1770	118	0.118	1.18					0.785	1.162	1.131	1.193	3.97	8.79	-1.1	3.89	4.95
																												1.57	1.054	1.029	1.079	12.89	17.02	8.56	12.82	4.23
	Sample 1	2	0.178	0.072	2.82	0.188	0.000188	0.00188			Avg	0.00193333		Sample 1	0.785	0.583	0.018	0.459	17.43	1743	116.2	0.1162	1.162		Avg	1.162		3.14	0.708	0.655	0.761	41.49	47.18	35.51	41.39	5.84
	Sample 2	2	0.171	0.065	2.55	0.17	0.00017	0.0017			Std Dv	0.000264071		Sample 2	0.785	0.571	0.018	0.447	16.965	1696.5	113.1	0.1131	1.131		Std Dv	0.031		4.71	0.608	0.59	0.626	49.75	52.42	46.95	49.71	2.74
	Sample 3	2	0.192	0.086	3.33	0.222	0.000222	0.00222						Sample 3	0.785	0.596	0.018	0.472	17.895	1789.5	119.3	0.1193	1.193					6.28	0.402	0.378	0.426	66.78	69.52	63.9	66.73	2.81
				0																								7.85	0.338	0.307	0.369	72.07	75.24	68.73	72.01	3.26
	Sample 1	4	0.267	0.161	6.18	0.412	0.000412	0.00412			Avg	0.00408		Sample 1	1.57	0.539	0.017	0.416	15.81	1581	105.4	0.1054	1.054		Avg	1.054
	Sample 2	4	0.277	0.171	6.555	0.437	0.000437	0.00437			Std Dv	0.000311929		Sample 2	1.57	0.529	0.017	0.406	15.435	1543.5	102.9	0.1029	1.029		Std Dv	0.025
	Sample 3	4	0.252	0.146	5.625	0.375	0.000375	0.00375						Sample 3	1.57	0.549	0.017	0.426	16.185	1618.5	107.9	0.1079	1.079
	Sample 1	6	0.337	0.231	8.805	0.587	0.000587	0.00587			Avg	0.00565		Sample 1	3.14	0.39	0.005	0.279	10.62	1062	70.8	0.0708	0.708		Avg	0.708
	Sample 2	6	0.326	0.22	8.4	0.56	0.00056	0.0056			Std Dv	0.00019975		Sample 2	3.14	0.369	0.005	0.258	9.825	982.5	65.5	0.0655	0.655		Std Dv	0.053
	Sample 3	6	0.321	0.215	8.22	0.548	0.000548	0.00548						Sample 3	3.14	0.411	0.005	0.3	11.415	1141.5	76.1	0.0761	0.761
	Sample 1	8	0.445	0.339	12.885	0.859	0.000859	0.00859			Avg	0.00866333		Sample 1	4.71	0.365	0.02	0.239	9.12	912	60.8	0.0608	0.608		Avg	0.608
	Sample 2	8	0.463	0.357	13.575	0.905	0.000905	0.00905			Std Dv	0.000355715		Sample 2	4.71	0.358	0.02	0.232	8.85	885	59	0.059	0.59		Std Dv	0.018
	Sample 3	8	0.435	0.329	12.525	0.835	0.000835	0.00835						Sample 3	4.71	0.372	0.02	0.246	9.39	939	62.6	0.0626	0.626
	Sample 1	9	0.507	0.401	15.225	1.015	0.001015	0.01015			Avg	0.0101233		Sample 1	6.28	0.284	0.021	0.157	6.03	603	40.2	0.0402	0.402		Avg	0.402
	Sample 2	9	0.492	0.386	14.685	0.979	0.000979	0.00979			Std Dv	0.000320832		Sample 2	6.28	0.275	0.021	0.148	5.67	567	37.8	0.0378	0.378		Std Dv	0.024
	Sample 3	9	0.518	0.412	15.645	1.043	0.001043	0.01043						Sample 3	6.28	0.294	0.021	0.167	6.39	639	42.6	0.0426	0.426
	Sample 1	10	0.594	0.488	18.51	1.234	0.001234	0.01234			Avg	0.0123933		Sample 1	7.85	0.266	0.028	0.132	5.07	507	33.8	0.0338	0.338		Avg	0.338
	Sample 2	10	0.605	0.499	18.915	1.261	0.001261	0.01261			Std Dv	0.000195533		Sample 2	7.85	0.253	0.028	0.119	4.605	460.5	30.7	0.0307	0.307		Std Dv	0.031
	Sample 3	10	0.589	0.483	18.345	1.223	0.001223	0.01223						Sample 3	7.85	0.278	0.028	0.144	5.535	553.5	36.9	0.0369	0.369
	Sample 1	12	0.609	0.503	19.065	1.271	0.001271	0.01271			Avg	0.0127067
	Sample 2	12	0.603	0.497	18.87	1.258	0.001258	0.01258			Std Dv	0.000125033
	Sample 3	12	0.613	0.507	19.245	1.283	0.001283	0.01283
	Sample 1	14	0.624	0.518	19.665	1.311	0.001311	0.01311			Avg	0.0131033
	Sample 2	14	0.616	0.51	19.335	1.289	0.001289	0.01289			Std Dv	0.000210079
	Sample 3	14	0.632	0.526	19.965	1.331	0.001331	0.01331
	Sample 1	16	0.642	0.536	20.34	1.356	0.001356	0.01356			Avg	0.0135833
	Sample 2	16	0.646	0.54	20.475	1.365	0.001365	0.01365			Std Dv	5.85947e-05
	Sample 3	16	0.642	0.536	20.31	1.354	0.001354	0.01354
	%Inhibition DPP4 activity DPP4 10μL															Activity (μmol/min) DPP4 10μL														%Inhibition of DPP4 activity
		Hp with 2 μg Myricetin	OD 405	M OD	O-P-SB Y=OD-MOD-0.106	W=((Y+0.0027)/0.0265)	For 10μL K=W/10*1000	Z=K/15	U=K/1000	Z = U*10	100-((Z/Refernce Sample X)*100) Sample1 Referance = 1.21 Sample2 Referance = 1.24 Sample3 Referance = 1.18						Myricetin (μM) (With 10μg of HP)	OD 405	M OD	O-P-SB Y=OD-MOD-0.106	W=((Y+0.0027)/0.0265)	For 10μL K=W/10*1000	Z=K/15	U=Z/1000	U*10					Myricetin (μM) (With 10μg of HP)	Sample 1	Sample 2	Sample 3	Relative Sample 1 deviation in % 100-((Sample1/1.21)100)	Relative Sample 2 deviation in % 100-((Sample2/1.24)100)	Relative Sample 3 deviation in % 100-((Sample3/1.18)100)	Avg in %	Std
	Sample 1	0	0.255	0.028	0.121	4.6827	468.27	31.218	0.031218	0.31218	74.2		Avg	75.1667		Sample 1	0	0.584	0	0.478	18.15	1815	121	0.121	1.21		Avg	1.21933
	Sample 2	0	0.255	0.028	0.121	4.65	465	31	0.031	0.31	75		Std Dv	1.05987		Sample 2	0	0.592	0	0.486	18.45	1845	123	0.123	1.23		Std Dv	0.0100664		0	1.21	1.23	1.218	0	0	0	0	0
	Sample 3	0	0.243	0.028	0.109	4.1949	419.49	27.966	0.027966	0.27966	76.3					Sample 3	0	0.587	0	0.481	18.27	1827	121.8	0.1218	1.218					0.785	1.186	1.192	1.201	1.98	3.09	1.4	2.16	0.86
																														1.57	1.104	1.081	1.138	8.76	12.11	6.57	9.15	2.79
	Sample 1	2	0.273	0.028	0.139	5.35425	535.425	35.695	0.035695	0.35695	70.5		Avg	70.6		Sample 1	0.785	0.593	0.018	0.469	17.79	1779	118.6	0.1186	1.186		Avg	1.193		3.14	0.941	0.959	0.936	22.23	22.03	23.15	22.47	0.6
	Sample 2	2	0.273	0.028	0.139	5.3568	535.68	35.712	0.035712	0.35712	71.2		Std Dv	0.556776		Sample 2	0.785	0.595	0.018	0.471	17.88	1788	119.2	0.1192	1.192		Std Dv	0.00754983		4.71	0.782	0.759	0.734	35.37	38.29	39.74	37.8	2.23
	Sample 3	2	0.272	0.028	0.138	5.2923	529.23	35.282	0.035282	0.35282	70.1					Sample 3	0.785	0.599	0.018	0.475	18.015	1801.5	120.1	0.1201	1.201					6.28	0.607	0.575	0.561	49.83	53.25	53.94	52.34	2.2
																														7.85	0.486	0.453	0.436	59.83	63.17	64.2	62.4	2.28
	Sample 1	4	0.289	0.028	0.155	5.93505	593.505	39.567	0.039567	0.39567	67.3		Avg	66.5		Sample 1	1.57	0.559	0.017	0.436	16.56	1656	110.4	0.1104	1.104		Avg	1.10767
	Sample 2	4	0.295	0.028	0.161	6.1752	617.52	41.168	0.041168	0.41168	66.8		Std Dv	0.984886		Sample 2	1.57	0.55	0.017	0.427	16.215	1621.5	108.1	0.1081	1.081		Std Dv	0.0286764
	Sample 3	4	0.294	0.028	0.16	6.1242	612.42	40.828	0.040828	0.40828	65.4					Sample 3	1.57	0.573	0.017	0.45	17.07	1707	113.8	0.1138	1.138
	Sample 1	6	0.315	0.028	0.181	6.91515	691.515	46.101	0.046101	0.46101	61.9		Avg	62.3333		Sample 1	3.14	0.482	0.005	0.371	14.115	1411.5	94.1	0.0941	0.941		Avg	0.945333
	Sample 2	6	0.318	0.028	0.184	7.0494	704.94	46.996	0.046996	0.46996	62.1		Std Dv	0.585947		Sample 2	3.14	0.49	0.005	0.379	14.385	1438.5	95.9	0.0959	0.959		Std Dv	0.0120968
	Sample 3	6	0.305	0.028	0.171	6.549	654.9	43.66	0.04366	0.4366	63					Sample 3	3.14	0.48	0.005	0.369	14.04	1404	93.6	0.0936	0.936
	Sample 1	8	0.335	0.028	0.201	7.67745	767.745	51.183	0.051183	0.51183	57.7		Avg	57.6		Sample 1	4.71	0.434	0.02	0.308	11.73	1173	78.2	0.0782	0.782		Avg	0.758333
	Sample 2	8	0.344	0.028	0.21	8.0352	803.52	53.568	0.053568	0.53568	56.8		Std Dv	0.754983		Sample 2	4.71	0.425	0.02	0.299	11.385	1138.5	75.9	0.0759	0.759		Std Dv	0.0240069
	Sample 3	8	0.327	0.028	0.193	7.3809	738.09	49.206	0.049206	0.49206	58.3					Sample 3	4.71	0.415	0.02	0.289	11.01	1101	73.4	0.0734	0.734
	Sample 1	10	0.348	0.028	0.214	8.18565	818.565	54.571	0.054571	0.54571	54.9		Avg	54.3333		Sample 1	6.28	0.366	0.021	0.239	9.105	910.5	60.7	0.0607	0.607		Avg	0.581
	Sample 2	10	0.358	0.028	0.224	8.5374	853.74	56.916	0.056916	0.56916	54.1		Std Dv	0.493288		Sample 2	6.28	0.353	0.021	0.226	8.625	862.5	57.5	0.0575	0.575		Std Dv	0.0235797
	Sample 3	10	0.347	0.028	0.213	8.142	814.2	54.28	0.05428	0.5428	54					Sample 3	6.28	0.347	0.021	0.22	8.415	841.5	56.1	0.0561	0.561
	Sample 1	12	0.35	0.028	0.216	8.25825	825.825	55.055	0.055055	0.55055	54.5		Avg	53.8		Sample 1	7.85	0.324	0.028	0.19	7.29	729	48.6	0.0486	0.486		Avg	0.458333
	Sample 2	12	0.359	0.028	0.225	8.5932	859.32	57.288	0.057288	0.57288	53.8		Std Dv	0.7		Sample 2	7.85	0.311	0.028	0.177	6.795	679.5	45.3	0.0453	0.453		Std Dv	0.0254231
	Sample 3	12	0.351	0.028	0.217	8.3013	830.13	55.342	0.055342	0.55342	53.1					Sample 3	7.85	0.305	0.028	0.171	6.54	654	43.6	0.0436	0.436
	Sample 1	14	0.354	0.028	0.22	8.40345	840.345	56.023	0.056023	0.56023	53.7		Avg	53.2333
	Sample 2	14	0.361	0.028	0.227	8.649	864.9	57.66	0.05766	0.5766	53.5		Std Dv	0.64291
	Sample 3	14	0.354	0.028	0.22	8.4075	840.75	56.05	0.05605	0.5605	52.5
	Sample 1	16	0.359	0.028	0.225	8.6031	860.31	57.354	0.057354	0.57354	52.6		Avg	52.5
	Sample 2	16	0.364	0.028	0.23	8.7792	877.92	58.528	0.058528	0.58528	52.8		Std Dv	0.360555
	Sample 3	16	0.356	0.028	0.222	8.4783	847.83	56.522	0.056522	0.56522	52.1
	Sample 1	18	0.36	0.028	0.226	8.6394	863.94	57.596	0.057596	0.57596	52.4		Avg	52.1333
	Sample 2	18	0.367	0.028	0.233	8.8908	889.08	59.272	0.059272	0.59272	52.2		Std Dv	0.305505
	Sample 3	18	0.357	0.028	0.223	8.5314	853.14	56.876	0.056876	0.56876	51.8
	Sample 1	20	0.362	0.028	0.228	8.712	871.2	58.08	0.05808	0.5808	52		Avg	51.6
	Sample 2	20	0.37	0.028	0.236	9.021	902.1	60.14	0.06014	0.6014	51.5		Std Dv	0.360555
	Sample 3	20	0.36	0.028	0.226	8.6199	861.99	57.466	0.057466	0.57466	51.3

## Sheet: Figure 2
				Relative DPP4 gene expession in liver																Relative DPP4 gene expession in muscle																Relative DPP4 gene expession in intestine
					Control	DC	Myr	HP	Myr_HP	MTF											Control	DC	Myr	HP	Myr_HP	MTF											Control	DC	Myr	HP	Myr_HP	MTF
				Avg	1	1.77506	1.11857	1.22137	1.36143	1.19777										Avg	1	1.74739	1.17581	1.62255	1.36264	1.5988										Avg	1	1.64442	1.12762	1.54292	1.44282	1.48233
				STD DV	0	0.115752	0.0270642	0.0834908	0.043282	0.019084										STD DV	0	0.132854	0.0912088	0.134958	0.0670803	0.294014										STD DV	0	0.0763723	0.0743032	0.125298	0.0563527	0.146292
	Relative DPP4 gene expession in liver																		Relative DPP4 gene expession in muscle																Relative DPP4 gene expession in intestine
			GAPDH-1	GAPDH-2	GAPDH-3	Mean GAPDH	DPP4-1	DPP4-2	DPP4-3	MEAN DPP4	∆Cq	2power(∆Cq)	Relative						GAPDH-1	GAPDH-2	GAPDH-3	Mean GAPDH	DPP4-1	DPP4-2	DPP4-3	MEAN DPP4	∆Cq	2power(∆Cq)	Relative						GAPDH-1	GAPDH-2	GAPDH-3	Mean GAPDH	DPP4-1	DPP4-2	DPP4-3	MEAN DPP4	∆Cq	2power(∆Cq)	Relative
	Control	Sample 1	23.4197	21.968	23.8933	23.0937	26.8277	24.9874	26.5999	26.1383	-3.04467	0.121189	1						26.3032	24.3261	25.6108	25.4134	28.7991	27.1548	26.9813	27.6451	-2.23172	0.212905	1						26.5052	27.8472	25.8845	26.7456	30.9013	29.8657	28.8952	29.8874	-3.14179	0.1133	1
		Sample 2	23.3849	22.1482	24.1348	23.2226	26.9279	25.3826	27.2635	26.5247	-3.30203	0.101389	1						25.1759	24.1591	26.1654	25.1668	28.6531	27.0338	26.8174	27.5014	-2.33463	0.198247	1						26.2994	24.4791	24.6584	25.1456	28.7281	29.3715	27.404	28.5012	-3.35561	0.0976921	1
		Sample 3	24.3065	22.6237	22.5188	23.1497	25.723	25.5378	27.3606	26.2071	-3.05746	0.12012	1		avg	1			24.2511	26.0033	25.9737	25.4094	28.7411	27.2521	26.832	27.6084	-2.19906	0.21778	1		avg	1			26.5212	25.1104	24.5803	25.404	27.8624	27.8511	29.5943	28.4359	-3.03195	0.122263	1		avg	1
		Sample 4	21.8949	23.7679	22.2083	22.6237	24.847	26.132	26.824	25.9343	-3.31066	0.100784	1		STD DV	0			26.1394	24.1343	25.0749	25.1162	28.3094	26.4862	28.123	27.6395	-2.52335	0.173939	1		STD DV	0			24.6368	23.684	22.6312	23.6506	25.7217	27.7199	26.5636	26.6684	-3.01776	0.12347	1		STD DV	0
		Sample 5	20.4603	22.4195	21.8147	21.5648	27.3783	25.9005	25.4642	26.2477	-4.68282	0.0389341	1						22.4843	23.9587	24.4	23.6144	27.5514	26.6402	28.6438	27.6118	-3.99744	0.0626112	1						24.8378	23.382	25.3055	24.5085	26.5953	27.3219	28.5783	27.4985	-2.99005	0.125865	1
		Sample 6	21.6395	23.6459	22.6446	22.6433	25.5221	27.5279	26.5683	26.5394	-3.8961	0.0671672	1						25.9392	24.1351	24.2768	24.7837	27.1753	29.1091	27.679	27.9878	-3.2041	0.10851	1						24.5064	26.445	25.0278	25.3264	26.9903	28.9847	27.7978	27.9243	-2.5979	0.165179	1
	DC	Sample 1	23.0835	25.072	24.3097	24.1551	27.3228	25.325	26.4847	26.3775	-2.22244	0.214278	1.76813						27.18	28.5177	26.5538	27.4172	28.075	28.4549	29.9711	28.8337	-1.41652	0.374616	1.75954						26.7253	25.357	27.312	26.4648	28.6066	29.931	27.9635	28.8337	-2.36891	0.193592	1.70867
		Sample 2	24.303	26.3092	25.2766	25.2963	28.8346	26.8295	27.7697	27.8113	-2.51499	0.17495	1.72554						27.2449	27.6795	25.7659	26.8968	28.9554	28.7113	27.1087	28.2584	-1.36168	0.389128	1.96284						24.8611	25.0807	26.6981	25.5466	29.2674	28.2469	27.2611	28.2584	-2.71182	0.152637	1.56243
		Sample 3	23.0543	25.0605	24.0825	24.0658	25.0381	26.8052	26.7445	26.1959	-2.13015	0.228434	1.90172		avg	1.77506			24.8871	25.5136	23.5497	24.6501	25.9843	24.9887	26.9951	25.9894	-1.33922	0.395235	1.81483		avg	1.74739			23.0893	24.8356	23.1068	23.6772	24.8873	26.8495	26.2313	25.9894	-2.31212	0.201364	1.64698		avg	1.64442
		Sample 4	24.5827	24.7987	22.9632	24.1148	27.2805	25.3999	26.9459	26.5421	-2.42727	0.185917	1.84471		STD DV	0.115752			24.5374	24.9345	26.4392	25.3037	27.4478	27.7802	25.9004	27.0428	-1.73912	0.299552	1.72217		STD DV	0.132854			24.2194	25.8364	23.9992	24.685	27.4825	25.8948	27.7511	27.0428	-2.35784	0.195083	1.58		STD DV	0.0763723
		Sample 5	21.5622	20.7609	22.7545	21.6925	26.7929	25.5616	24.8053	25.7199	-4.02737	0.0613253	1.5751						25.2934	27.1195	25.4864	25.9665	28.1245	29.918	29.8003	29.2809	-3.31449	0.100517	1.60541						26.7251	26.3475	28.2428	27.1051	28.1686	29.557	30.1172	29.2809	-2.17583	0.221315	1.75835
		Sample 6	20.9163	21.4539	22.8591	21.7431	24.1576	25.9213	24.2109	24.7633	-3.02018	0.123264	1.83518						26.2633	26.9295	24.9574	26.0501	27.421	29.3167	28.9381	28.5586	-2.5085	0.175738	1.61956						27.6905	25.6895	26.5635	26.6478	27.4308	28.8932	29.3517	28.5586	-1.91074	0.265957	1.61011
	Myr	Sample 1	22.9354	21.4508	23.3619	22.5827	24.3523	26.2449	25.8754	25.4909	-2.90816	0.133216	1.09924						25.2605	25.85	23.8943	25.0016	27.8289	27.0098	25.8331	26.8906	-1.88897	0.27	1.26817						23.5746	25.4522	23.901	24.3093	27.8427	27.923	26.1466	27.3041	-2.99484	0.125448	1.10722
		Sample 2	24.2504	24.921	22.948	24.0398	28.1169	26.1106	27.1298	27.1191	-3.07928	0.118316	1.16695						25.6109	27.2801	25.4813	26.1241	27.2021	28.8745	28.9983	28.3583	-2.23417	0.212543	1.07211						23.7779	21.7735	22.8526	22.8013	24.9638	26.1176	26.9622	26.0145	-3.21323	0.107825	1.10373
		Sample 3	24.9702	23.8112	25.8091	24.8635	26.7634	28.7692	27.7229	27.7518	-2.88834	0.135059	1.12437		avg	1.11857			26.7883	25.7911	27.7975	26.7923	29.3494	27.6036	29.3329	28.762	-1.96966	0.255314	1.17235		avg	1.17581			29.0288	27.3662	27.2249	27.8733	31.9668	30.3781	30.1112	30.8187	-2.94536	0.129825	1.06186		avg	1.12762
		Sample 4	24.6171	26.0801	24.1595	24.9522	27.363	29.2721	27.7831	28.1394	-3.18718	0.10979	1.08936		STD DV	0.0270642			26.6197	24.7617	26.3467	25.9094	28.6024	29.1891	27.2341	28.3418	-2.43246	0.185249	1.06502		STD DV	0.0912088			25.3292	27.0413	25.2792	25.8832	27.7932	29.7927	28.6493	28.7451	-2.86184	0.137563	1.11413		STD DV	0.0743032
		Sample 5	21.5892	19.7473	21.3575	20.898	25.3404	26.4559	24.4538	25.4167	-4.51872	0.0436245	1.12047						22.4487	24.4535	23.5202	23.4741	26.927	28.2127	26.2359	27.1252	-3.65111	0.0795987	1.27132						23.8293	22.0053	22.1934	22.676	25.2239	24.7033	26.6417	25.523	-2.84694	0.138991	1.10428
		Sample 6	19.8163	20.7909	21.8224	20.8099	25.6869	24.1974	23.778	24.5541	-3.74423	0.0746233	1.11101						23.1886	25.1198	23.683	23.9972	27.8313	27.1126	25.8496	26.9312	-2.93402	0.13085	1.20587						25.6232	23.7134	25.201	24.8459	25.9488	27.8181	27.5148	27.0939	-2.24799	0.210517	1.27448
	HP	Sample 1	23.8788	25.3695	23.4611	24.2365	26.445	28.11	26.308	26.9543	-2.71785	0.152	1.25424						24.6694	24.0732	26.0304	24.9243	25.5916	27.4158	25.7803	26.2626	-1.33827	0.395494	1.85761						27.5217	25.5676	26.1507	26.4133	29.1573	28.0357	30.0373	29.0768	-2.66346	0.157841	1.39313
		Sample 2	21.9732	23.9451	23.2798	23.066	26.7355	24.8221	26.3017	25.9531	-2.88705	0.135179	1.33328						26.7624	24.8104	26.1884	25.9204	26.5769	28.5315	27.9466	27.685	-1.7646	0.294309	1.48456						26.1758	25.2111	27.217	26.2013	30.0913	28.3773	28.3309	28.9332	-2.7319	0.150528	1.54084
		Sample 3	24.3072	23.0196	24.996	24.1076	26.5155	27.9478	26.0148	26.826	-2.71839	0.151944	1.26494		avg	1.22137			26.0187	26.264	24.4168	25.5665	27.2597	26.1173	28.1169	27.1647	-1.59814	0.330303	1.51668		avg	1.62255			25.0446	23.5561	23.1353	23.912	25.7302	25.4162	27.2894	26.1453	-2.23325	0.212678	1.73952		avg	1.54292
		Sample 4	21.4036	23.3953	22.6093	22.4694	26.759	25.3936	24.8031	25.6519	-3.18251	0.110146	1.09289		STD DV	0.0834908			26.6457	27.7009	28.6512	27.6659	30.5645	28.5597	29.4938	29.5393	-1.87339	0.272932	1.56913		STD DV	0.134958			25.0006	26.4372	26.9319	26.1233	27.7267	28.4025	29.7007	28.6099	-2.48668	0.178417	1.44502		STD DV	0.125298
		Sample 5	22.9323	24.8444	23.3619	23.7129	29.203	28.1109	27.1993	28.1711	-4.45818	0.0454939	1.16848						25.8015	24.112	24.0195	24.6443	27.626	29.0105	27.0606	27.899	-3.25471	0.10477	1.67334						27.4647	25.9442	27.8382	27.0824	28.6627	30.519	28.9314	29.371	-2.28863	0.20467	1.6261
		Sample 6	21.6992	22.9175	20.9277	21.8481	26.3997	24.4047	25.5875	25.464	-3.61584	0.0815686	1.21441						26.5236	26.1576	24.6321	25.7711	28.9823	28.698	27.1201	28.2668	-2.49569	0.177306	1.634						25.9439	27.9094	26.5775	26.8102	29.4193	29.3602	27.6529	28.8108	-2.00056	0.249904	1.51292
	Myr+HP	Sample 1	22.1888	22.4424	24.0393	22.8902	25.9399	26.1701	24.3289	25.4796	-2.58942	0.166152	1.37101						26.3645	26.2071	28.018	26.8632	29.6254	28.8427	27.6341	28.7007	-1.8375	0.279805	1.31423						27.9412	29.497	27.6218	28.3533	30.1146	32.0571	30.6507	30.9408	-2.58751	0.166373	1.46843
		Sample 2	25.2301	23.9185	23.2594	24.136	27.5072	27.5853	25.81	26.9675	-2.83151	0.140485	1.38561						24.8806	26.4051	24.5132	25.2663	27.6667	26.0724	27.9245	27.2212	-1.95486	0.257945	1.30113						26.4728	24.5158	25.1109	25.3665	29.0106	28.3988	27.0499	28.1531	-2.78659	0.144929	1.48352
		Sample 3	22.5164	22.1706	20.6319	21.7729	25.3369	24.4393	23.3341	24.3701	-2.59718	0.165261	1.37581		avg	1.36143			26.5615	25.8978	24.5899	25.6831	27.049	26.6132	28.5272	27.3965	-1.71339	0.304942	1.40023		avg	1.36264			26.4794	28.4248	27.0271	27.3104	29.7294	28.8169	30.8206	29.789	-2.47857	0.179422	1.46751		avg	1.44282
		Sample 4	26.4119	26.7211	24.8497	25.9942	29.7543	27.7822	29.0885	28.875	-2.88078	0.135768	1.34712		STD DV	0.043282			28.2639	28.4378	26.6198	27.7738	30.1466	28.7203	30.6556	29.8409	-2.06704	0.238648	1.37202		STD DV	0.0670803			25.1726	26.0571	27.1745	26.1347	29.3919	27.5856	29.2451	28.7409	-2.60614	0.164238	1.33018		STD DV	0.0563527
		Sample 5	22.7096	20.8284	21.1648	21.5676	24.7409	26.5826	26.3512	25.8915	-4.32394	0.0499304	1.28243						24.7929	23.1361	22.9844	23.6378	26.0021	27.2335	27.9897	27.0751	-3.43731	0.0923141	1.4744						26.0629	25.8344	24.2223	25.3732	28.5785	26.6883	28.2161	27.8276	-2.45444	0.182448	1.44955
		Sample 6	24.1169	22.7747	22.1543	23.0153	25.6807	26.0156	27.5614	26.4192	-3.40392	0.0944754	1.40657						22.9348	23.3374	24.8383	23.7035	26.2593	27.6197	25.6623	26.5138	-2.81029	0.142567	1.31386						25.9436	23.9759	25.2994	25.073	26.8464	26.2942	28.2408	27.1272	-2.05416	0.240789	1.45775
	MTF	Sample 1	22.7487	22.831	24.526	23.3686	26.967	25.0419	26.4939	26.1676	-2.79903	0.143684	1.18562						25.7601	27.7514	26.5431	26.6849	29.1033	27.2039	27.5938	27.967	-1.28214	0.411185	1.93131						21.8614	23.4224	23.7336	23.0058	26.4137	24.4167	25.5832	25.4712	-2.46539	0.181069	1.59815
		Sample 2	25.4382	24.2882	26.287	25.3378	29.0381	27.2112	28.843	28.3641	-3.02629	0.122743	1.21062						25.6222	25.4927	27.2914	26.1354	28.7639	26.8736	28.4012	28.0129	-1.87745	0.272164	1.37285						26.7116	26.8511	28.5147	27.3591	30.5159	31.1802	29.2084	30.3015	-2.94239	0.130093	1.33166
		Sample 3	25.7116	25.3259	23.8136	24.9504	27.287	27.1127	28.9309	27.7769	-2.82648	0.140976	1.17363		avg	1.19777			28.9068	27.2784	27.0774	27.7542	29.3884	30.0427	28.073	29.168	-1.41386	0.375307	1.72333		avg	1.5988			26.037	25.2232	27.2184	26.1595	29.8302	27.9616	28.2631	28.685	-2.52544	0.173686	1.4206		avg	1.48233
		Sample 4	23.0441	21.043	21.9177	22.0016	24.1072	26.1081	24.9791	25.0648	-3.06321	0.119641	1.18711		STD DV	0.019084			26.7597	27.9368	25.9411	26.8792	28.8335	29.5984	27.6096	28.6805	-1.80132	0.286912	1.6495		STD DV	0.294014			23.5919	22.9202	24.8933	23.8018	26.0027	27.1684	25.1714	26.1141	-2.31235	0.201332	1.63061		STD DV	0.146292
		Sample 5	21.2137	22.2969	20.2927	21.2678	25.8504	24.6062	26.5914	25.6827	-4.41488	0.0468801	1.20409						23.496	22.3713	21.4947	22.454	26.7573	24.8728	25.2187	25.6162	-3.16223	0.111705	1.78411						26.0032	25.8543	27.6615	26.5063	27.7157	29.6817	29.0457	28.8144	-2.30803	0.201935	1.60438
		Sample 6	23.1443	21.2689	22.8243	22.4125	25.4981	25.376	27.1714	26.0152	-3.60267	0.082317	1.22555						23.5841	24.2177	25.5496	24.4505	27.888	28.2077	26.3325	27.4761	-3.02562	0.1228	1.13169						27.2919	25.3417	26.7253	26.453	29.5505	28.8636	27.5745	28.6629	-2.20992	0.216146	1.30855

## Sheet: Figure 3
															GLP1 protein expression summary
																Control	DC	Myr	HP	Myr_HP	MTF																	Relative Caspase1 gene expession
															Avg	1.05	0.71	1.31	1.04	0.99	1.08																		Control	DC	Myr	HP	Myr_HP	MTF
															STD DV	0.12	0.16	0.22	0.34	0.13	0.29																	Avg	76.7176	30.2138	46.5402	35.4776	39.2866	50.6049
																																						STD DV	7.41026	2.89569	2.86004	3.52271	2.51726	4.68369
	GLP1 Protein expression																																			Relative Caspase1 gene expession
																																						OD X	OD-blnk Y=X-0.1586	μIU/0.005 W=(Y+0.0106)/0.008	μIU/mL Z=(W/5)*1000	Conc	μIU/mg =W/Conc
	Sample 1	GLP1 Area	Trasferrin area	Ratio			Sample 2	GLP1 Area	Trasferrin area	Ratio			Sample 3	GLP1 Area	Trasferrin area	Ratio			Sample 4	GLP1 Area	Trasferrin area	Ratio			Sample 5	GLP1 Area	Trasferrin area	Ratio			Sample 6	GLP1 Area	Trasferrin area	Ratio		Control	Sample 1	0.3643	0.2057	27.0375	5407.5	64.5971	83.7112
	Control	21232.5	18506.1	1.14733			Control	19564	18684.2	1.04709			Control	23507.5	24051.5	0.977381			Control	20912.4	23998.8	0.871396			Control	23820.7	21696.5	1.09791			Control	26003	22008.5	1.1815			Sample 2	0.3682	0.2096	27.525	5505	66.5492	82.7208
	DC	18673.5	24638.4	0.757902			DC	14800.1	25283	0.585378			DC	15402.2	33502.5	0.459734			DC	16817.5	23142.1	0.726708			DC	20413.1	23771.5	0.858723			DC	19193	22190.9	0.864904			Sample 3	0.3176	0.159	21.2	4240	66.7568	63.5141		avg	76.7176
	Myr	29465.9	18001.9	1.63682			Myr	26338.6	21118.4	1.24719			Myr	28415.8	28294.4	1.00429			Myr	28513.2	20100	1.41856			Myr	29996.5	22049	1.36045			Myr	29100.7	24760.8	1.17527			Sample 4	0.3487	0.1901	25.0875	5017.5	65.3046	76.8323		STD DV	7.41026
	HP	21712.1	17931.7	1.21083			HP	20347.4	21297.1	0.955408			HP	20929.2	23946.4	0.874002			HP	22016	20014.7	1.09999			HP	24876.4	21344.1	1.16549			HP	21001.2	22544.2	0.931558			Sample 5	0.3535	0.1949	25.6875	5137.5	64.6014	79.5261
	Myr+HP	20364.7	22569	0.902329			Myr+HP	20583.1	18001.8	1.14339			Myr+HP	21029.7	24713	0.850957			Myr+HP	21709	23175.2	0.936733			Myr+HP	24555.7	21462.5	1.14412			Myr+HP	21899.9	22846.9	0.958548			Sample 6	0.3266	0.168	22.325	4465	60.3369	74.0012
	MTF	23001.1	17925.5	1.28315			MTF	23872	16317.5	1.46297			MTF	21283.5	22739.4	0.935973			MTF	25097.1	24023.3	1.0447			MTF	23658.6	20736.3	1.14093			MTF	19832.1	31482.4	0.629943
																																				DC	Sample 1	0.2187	0.0601	8.8375	1767.5	66.0078	26.7771
																																					Sample 2	0.2291	0.0705	10.1375	2027.5	69.2034	29.2977
																																					Sample 3	0.2332	0.0746	10.65	2130	65.0278	32.7552		avg	30.2138
																																					Sample 4	0.2214	0.0628	9.175	1835	66.5313	27.581		STD DV	2.89569
																																					Sample 5	0.2232	0.0646	9.4	1880	61.2327	30.7025
																																					Sample 6	0.2397	0.0811	11.4625	2292.5	67.0924	34.1693
																																				Myr	Sample 1	0.2709	0.1123	15.3625	3072.5	65.9221	46.608
																																					Sample 2	0.2549	0.0963	13.3625	2672.5	61.7278	43.2949
																																					Sample 3	0.2795	0.1209	16.4375	3287.5	64.7394	50.7805		avg	46.5402
																																					Sample 4	0.2737	0.1151	15.7125	3142.5	64.8335	48.4703		STD DV	2.86004
																																					Sample 5	0.2733	0.1147	15.6625	3132.5	67.3818	46.4888
																																					Sample 6	0.2568	0.0982	13.6	2720	62.3877	43.5983
																																				HP	Sample 1	0.2364	0.0778	11.05	2210	64.1847	34.4319
																																					Sample 2	0.2353	0.0767	10.9125	2182.5	67.5377	32.3153
																																					Sample 3	0.2357	0.0771	10.9625	2192.5	63.4335	34.5638		avg	35.4776
																																					Sample 4	0.2483	0.0897	12.5375	2507.5	66.7617	37.559		STD DV	3.52271
																																					Sample 5	0.2313	0.0727	10.4125	2082.5	64.1535	32.4612
																																					Sample 6	0.2556	0.097	13.45	2690	64.7652	41.5347
									GLP1 protein expression summary
																																				Myr+HP	Sample 1	0.2524	0.0938	13.05	2610	63.4399	41.1413
										Sample 1	Sample 2	Sample 3	Sample 4	Sample 5	Sample 6	Average	Std																				Sample 2	0.2574	0.0988	13.675	2735	65.981	41.4513
									Control	1.14733	1.04709	0.977381	0.871396	1.09791	1.1815	1.05	0.12																				Sample 3	0.2608	0.1022	14.1	2820	69.2794	40.7047		avg	39.2866
									DC	0.757902	0.585378	0.459734	0.726708	0.858723	0.864904	0.71	0.16																				Sample 4	0.2535	0.0949	13.1875	2637.5	65.7553	40.1108		STD DV	2.51726
									Myr	1.63682	1.24719	1.00429	1.41856	1.36045	1.17527	1.31	0.22																				Sample 5	0.2424	0.0838	11.8	2360	66.7395	35.3614
									HP	1.21083	0.955408	0.874002	1.09999	1.16549	0.931558	1.04	0.34																				Sample 6	0.2433	0.0847	11.9125	2382.5	64.4788	36.9501
									Myr+HP	0.902329	1.14339	0.850957	0.936733	1.14412	0.958548	0.99	0.13
									MTF	1.28315	1.46297	0.935973	1.0447	1.14093	0.629943	1.08	0.29																			MTF	Sample 1	0.2766	0.118	16.075	3215	61.812	52.0126
																																					Sample 2	0.2855	0.1269	17.1875	3437.5	64.8667	52.9933
																																					Sample 3	0.2856	0.127	17.2	3440	70.4131	48.8545		avg	50.6049
																																					Sample 4	0.2557	0.0971	13.4625	2692.5	64.3184	41.862		STD DV	4.68369
																																					Sample 5	0.2892	0.1306	17.65	3530	65.1956	54.1448
																																					Sample 6	0.2936	0.135	18.2	3640	67.7059	53.7619

## Sheet: Figure 4
								NLRP3 protein expression summary
									Control	DC	Myr	HP	Myr_HP	MTF																									Relative DPP4 gene expession in liver
								Avg	0.4	1.4	0.9	1.7	0.8	0.8																										Control	DC	Myr	HP	Myr_HP	MTF
								STD DV	0.05	0.2	0.09	0.36	0.07	0.07																									Avg	1	1.45825	0.981282	0.909367	1.28296	0.839815
																																							STD DV	0	0.0908732	0.105094	0.140059	0.0287003	0.0452746
	NLRP3 Protein expression
																																				Relative DPP4 gene expession in liver
	Sample 1	NLRP3 Area	tubulin area	Ratio			Sample 2	NLRP3 Area	tubulin area	Ratio			Sample 3	NLRP3 Area	tubulin area	Ratio			Sample 4	NLRP3 Area	tubulin area	Ratio			Sample 5	NLRP3 Area	tubulin area	Ratio			Sample 6	NLRP3 Area	tubulin area	Ratio				GAPDH-1	GAPDH-2	GAPDH-3	Mean GAPDH	PYCARD-1	PYCARD-2	PYCARD-3	MEAN PYCARD	∆Cq	2power(∆Cq)	Relative
	Control	8003.74	8003.74	8003.74			Control	8003.74	8003.74	8003.74			Control	8003.74	8003.74	8003.74			Control	8003.74	8003.74	8003.74			Control	8003.74	8003.74	8003.74			Control	8003.74	8003.74	8003.74		Control	Sample 1	23.2956	24.4141	22.4123	23.374	26.7716	24.9455	26.5785	26.0985	-2.72453	0.151298	1
	DC	23304.9	23304.9	23304.9			DC	23304.9	23304.9	23304.9			DC	23304.9	23304.9	23304.9			DC	23304.9	23304.9	23304.9			DC	23304.9	23304.9	23304.9			DC	23304.9	23304.9	23304.9			Sample 2	26.1542	26.0571	27.8412	26.6842	30.7922	30.3977	28.8912	30.027	-3.34286	0.0985597	1
	Myr	10573.3	10573.3	10573.3			Myr	10573.3	10573.3	10573.3			Myr	10573.3	10573.3	10573.3			Myr	10573.3	10573.3	10573.3			Myr	10573.3	10573.3	10573.3			Myr	10573.3	10573.3	10573.3			Sample 3	21.9431	21.1918	23.1787	22.1045	25.2046	27.0819	25.53	25.9388	-3.83429	0.0701072	1
	HP	21034.6	21034.6	21034.6			HP	21034.6	21034.6	21034.6			HP	21034.6	21034.6	21034.6			HP	21034.6	21034.6	21034.6			HP	21034.6	21034.6	21034.6			HP	21034.6	21034.6	21034.6			Sample 4	26.2272	24.4593	24.5216	25.0694	28.3976	28.7324	26.8518	27.994	-2.92456	0.13171	1
	Myr+HP	18872.7	18872.7	18872.7			Myr+HP	18872.7	18872.7	18872.7			Myr+HP	18872.7	18872.7	18872.7			Myr+HP	18872.7	18872.7	18872.7			Myr+HP	18872.7	18872.7	18872.7			Myr+HP	18872.7	18872.7	18872.7			Sample 5	24.9635	26.8822	25.4146	25.7534	27.6267	29.5898	28.2491	28.4886	-2.73512	0.150192	1
	MTF	12943.9	12943.9	12943.9			MTF	12943.9	12943.9	12943.9			MTF	12943.9	12943.9	12943.9			MTF	12943.9	12943.9	12943.9			MTF	12943.9	12943.9	12943.9			MTF	12943.9	12943.9	12943.9			Sample 6	27.2351	27.2389	25.4994	26.6578	29.3752	28.6583	30.6396	29.5577	-2.89991	0.13398	1
																																				DC	Sample 1	26.6468	24.7793	25.0778	25.5013	28.0021	26.4978	28.3998	27.6332	-2.13196	0.228148	1.50793
																																					Sample 2	23.811	24.8326	25.8173	24.8203	27.3032	26.8053	28.7375	27.6153	-2.79501	0.144085	1.46191
																																					Sample 3	27.3262	26.4066	25.3221	26.3516	29.3414	30.607	28.6259	29.5248	-3.17314	0.110864	1.58135
																																					Sample 4	25.2552	23.6568	25.5063	24.8061	28.0867	26.0921	27.2771	27.1519	-2.34587	0.196709	1.4935
																																					Sample 5	28.7136	27.4372	26.7348	27.6285	28.7784	30.3627	30.6367	29.9259	-2.29742	0.203426	1.35444
																																					Sample 6	25.4018	23.6487	25.3704	24.807	26.534	26.8712	28.4155	27.2735	-2.46654	0.180924	1.35038
																																				Myr	Sample 1	24.8423	24.9862	26.6474	25.4919	29.5409	27.9054	27.7167	28.3877	-2.89572	0.134369	0.88811
																																					Sample 2	25.4112	23.4699	24.8794	24.5868	28.7579	28.5849	26.9403	28.0944	-3.50757	0.087926	0.892108
																																					Sample 3	23.7094	24.2796	22.3285	23.4391	28.142	26.1408	27.0168	27.0998	-3.6607	0.0790714	1.12787
																																					Sample 4	25.2166	24.525	26.5019	25.4145	29.3622	27.6106	27.6389	28.2039	-2.7894	0.144646	1.09822
																																					Sample 5	23.9712	23.6887	25.5502	24.4034	27.1412	26.2493	28.2518	27.2141	-2.81075	0.142521	0.948927
																																					Sample 6	24.1567	23.7349	25.6446	24.5121	28.1519	28.03	26.3566	27.5129	-3.0008	0.124931	0.93246
																																				HP	Sample 1	26.486	25.0164	24.5682	25.3569	29.3503	28.8217	27.4098	28.5273	-3.17042	0.111073	0.734131
																																					Sample 2	23.8023	25.2872	23.3761	24.1552	27.3564	28.772	26.8328	27.6537	-3.4985	0.0884802	0.897732
																																					Sample 3	24.8324	26.2965	26.7526	25.9605	30.8002	29.8286	28.7941	29.8076	-3.84715	0.0694854	0.991131
																																					Sample 4	29.065	27.0708	27.8772	28.0043	31.7455	29.7392	30.754	30.7462	-2.7419	0.149488	1.13498
																																					Sample 5	26.0259	27.6641	27.8483	27.1794	29.1579	30.318	31.1556	30.2105	-3.03109	0.122335	0.814526
									NLRP3 protein expression summary																												Sample 6	21.9731	21.0967	23.0979	22.0559	25.5667	25.8485	23.9873	25.1342	-3.07828	0.118398	0.883699
										Sample 1	Sample 2	Sample 3	Sample 4	Sample 5	Sample 6	Average	Std																			Myr+HP	Sample 1	23.5961	25.2812	25.3819	24.7531	25.9811	27.4422	27.9025	27.1086	-2.35551	0.195398	1.29147
									Control	0.380209	0.380456	0.481633	0.465344	0.46679	0.442024	0.4	0.05																				Sample 2	22.0015	23.315	21.3448	22.2204	26.3128	24.3375	25.0203	25.2235	-3.00312	0.12473	1.26553
									DC	1.48077	1.25322	1.38858	1.26651	1.69782	1.14174	1.4	0.2																				Sample 3	23.9824	23.235	25.2213	24.1462	26.7049	27.3133	28.6649	27.561	-3.4148	0.0937655	1.33746
									Myr	0.754062	0.90984	0.985898	0.983536	0.924016	0.841357	0.9	0.09																				Sample 4	25.6809	27.2368	25.3618	26.0932	29.0006	27.5575	29.4863	28.6815	-2.5883	0.166281	1.26248
									HP	2.03098	1.26067	1.86881	1.19924	1.94556	1.67601	1.7	0.36																				Sample 5	25.164	26.1982	27.17	26.1774	27.4263	29.3265	28.9343	28.5624	-2.38498	0.191448	1.27469
									Myr+HP	0.937462	0.761977	0.841578	0.898387	0.784002	0.838622	0.8	0.07																				Sample 6	27.6929	27.5139	25.8727	27.0265	29.6282	28.5624	30.5675	29.586	-2.55952	0.169632	1.2661
									MTF	0.784418	0.919695	0.794803	0.774612	0.934555	0.863625	0.8	0.07
																																				MTF	Sample 1	26.985	24.98	26.0474	26.0041	28.4839	30.0996	28.2615	28.9483	-2.94424	0.129926	0.85874
																																					Sample 2	26.7364	24.8225	25.2581	25.6057	30.1263	28.1277	29.2797	29.1779	-3.5722	0.0840739	0.853025
																																					Sample 3	23.7078	23.301	21.8029	22.9373	26.6336	26.3837	28.2327	27.0834	-4.14611	0.0564802	0.805627
																																					Sample 4	23.8539	23.5844	25.441	24.2931	27.768	26.2559	28.1541	27.3926	-3.09952	0.116668	0.885791
																																					Sample 5	23.7359	23.2822	21.8165	22.9449	26.0564	26.7844	24.8012	25.8807	-2.9358	0.130688	0.870145
																																					Sample 6	27.3525	25.3596	26.5571	26.423	30.4746	28.5729	30.0777	29.7084	-3.28532	0.10257	0.765561
[truncated: 21 more columns]
